# Supplementary material for: Uncovering packaging features of co-regulated modules based on human protein interaction and transcriptional regulatory networks
Source: BMC Bioinformatics. 2010 Jul 22;11:392. doi: 10.1186/1471-2105-11-392 (PMC2914056; doi:10.1186/1471-2105-11-392)
Supplement: Additional file 1 — Information about the 96 co-regulated modules [file 1471-2105-11-392-S1.XLS]

## Sheet: module lists
#96 co-regulated modules, column 1 is symbol ID, columu 2 is entrezgene ID
#This result is after overlap filtering, delete module3
module1
ATF2	1386
INS	3630
RB1	5925
IGF1R	3480
PIK3R3	8503
GRB10	2887
IGF1	3479
INSR	3643
IDE	3416
PSMD10	5716
PDX1	3651
CCND2	894
CDK6	1021
E2F4	1874
PLAT	5327
POLB	5423
module2
BCL6	604
BCL2L1	598
TP53	7157
WWOX	51741
MAPK8	5599
APAF1	317
HRK	8739
VDAC1	7416
CYCS	54205
BID	637
BIK	638
VRK1	7443
FKBP8	23770
BCL2	596
BAX	581
BBC3	27113
RCHY1	25898
PPP1R13L	10848
PAX8	7849
HSPA9	3313
ATF3	467
BNIP3	664
GNL3	26354
BCL2L11	10018
PLK3	1263
SIVA1	10572
TP53RK	112858
PAX2	5076
PAX5	5079
BRCA2	675
module4
E2F4	1874
PCNA	5111
CDC2	983
CCNB2	9133
CDK2	1017
GADD45G	10912
GADD45B	4616
GADD45A	1647
CDC25C	995
MYT1	4661
MCM2	4171
MSH6	2956
POLD3	10714
RFC2	5982
RFC5	5985
RFC3	5983
POLD1	5424
CDT1	81620
FEN1	2237
ERCC5	2073
MSH2	4436
PKMYT1	9088
POLD2	5425
RFC4	5984
LIG1	3978
WEE1	7465
DNMT1	1786
RAD9A	5883
STMN1	3925
CCNA1	8900
CCND3	896
POLH	5429
UNG	7374
module5
ETS1	2113
NFKB1	4790
CHUK	1147
NFKBIB	4793
IKBKB	3551
IKBKG	8517
NFKB2	4791
RELA	5970
REL	5966
NFKBIA	4792
BTRC	8945
MAP3K8	1326
RXRA	6256
BCL10	8915
TNFRSF1A	7132
CFLAR	8837
TIMP1	7076
NCOR2	9612
MAP3K14	9020
WAS	7454
module6
IRF1	3659
NOD1	10392
CASP8	841
CRADD	8738
RIPK1	8737
CASP2	835
RIPK2	8767
CASP1	834
BID	637
CFLAR	8837
CASP8AP2	9994
CASP10	843
SLPI	6590
module7
MITF	4286
TYRP1	7306
TYR	7299
GIPC1	10755
MYO6	4646
NTRK1	4914
NTRK2	4915
LRP2	4036
RGS19	10287
OTX1	5013
SILV	6490
SDC4	6385
GPR143	4935
MLANA	2315
module8
NFYA	4800
CDC2	983
E2F1	1869
CCNA2	890
CCNA1	8900
CDK7	1022
BRCA1	672
CDKN1B	1027
MYT1	4661
CCNB2	9133
TOPBP1	11073
TFDP1	7027
TP53	7157
CDC25C	995
CDK3	1018
RB1	5925
PKMYT1	9088
CDC6	990
WEE1	7465
RBL1	5933
E2F4	1874
DEK	7913
NDN	4692
STMN1	3925
CDC20	991
TK1	7083
CDK2	1017
PHB	5245
module9
RBPJ	3516
NFKB1	4790
NFKBIA	4792
REL	5966
NFKBIE	4794
NFKBIB	4793
NFKB2	4791
RELA	5970
CHUK	1147
FBXW11	23291
BTRC	8945
IKBKB	3551
IKBKG	8517
MAP3K8	1326
CFLAR	8837
PTPN13	5783
module10
SP1	6667
CDK2	1017
CDKN1B	1027
CCND3	896
CKS1B	1163
CCNA2	890
CCNE2	9134
CDK4	1019
CCNA1	8900
RBL2	5934
CCND2	894
PCNA	5111
CDKN3	1033
CCNB2	9133
CCNB3	85417
CCND1	595
COPS5	10987
MCM4	4173
CDC25A	993
CDK6	1021
EIF3S12	27335
MYBL2	4605
BRCA1	672
MCM3	4172
ORC2L	4999
CDT1	81620
module11
SPI1	6688
CYBB	1536
NCF4	4689
CYBA	1535
NCF2	4688
NOX1	27035
RAC1	5879
CSF1R	1436
TAL1	6886
module12
SRF	6722
ELK1	2002
FOS	2353
DDIT3	1649
JUND	3727
CEBPG	1054
ATF3	467
ELK4	2005
GTF2I	2969
KCNIP3	30818
DMD	1756
module13
TP53	7157
BAX	581
BBC3	27113
BCL2	596
BCL2L1	598
BID	637
FKBP8	23770
BNIP3	664
BIK	638
CYCS	54205
MOAP1	64112
BCL2L10	10017
VDAC1	7416
HRK	8739
HRAS	3265
BMF	90427
TP73	7161
BCL2L11	10018
GLI2	2736
RUNX1	861
IGFBP3	3486
BAG3	9531
module14
ATF1	466
CCNA2	890
EGR1	1958
TP53	7157
E2F1	1869
CDKN1B	1027
CDK2	1017
WWOX	51741
VRK1	7443
CDC2	983
CDC25C	995
CDC6	990
RCHY1	25898
PPP1R13L	10848
RBL1	5933
BRCA1	672
PAX8	7849
HSPA9	3313
ATF3	467
GNL3	26354
CDC20	991
PLK3	1263
NAB1	4664
TP53RK	112858
PAX2	5076
PAX5	5079
REN	5972
SST	6750
BRCA2	675
module15
ATF2	1386
FOS	2353
ATF3	467
DDIT3	1649
JUND	3727
RB1	5925
TP53	7157
CEBPG	1054
SMAD3	4088
MAPK14	1432
ELK4	2005
GTF2I	2969
KCNIP3	30818
PLAT	5327
POLB	5423
NFKB1	4790
module16
CEBPA	1050
FGA	2243
ICAM1	3383
FGG	2266
FGB	2244
F13A1	2162
ITGAM	3684
ITGB3	3690
ITGAL	3683
ITGB2	3689
module17
CEBPB	1051
TOP1	7150
PTGS2	5743
TP53	7157
TOPORS	10210
NCL	4691
WWOX	51741
VRK1	7443
UBE2I	7329
RCHY1	25898
PPP1R13L	10848
PAX8	7849
HSPA9	3313
ATF3	467
GNL3	26354
PLK3	1263
TP53RK	112858
NFATC1	4772
PAX2	5076
PAX5	5079
SOX6	55553
BRCA2	675
module18
E2F1	1869
CYC1	1537
BCL2	596
CYCS	54205
BCL2L1	598
BAX	581
APAF1	317
CASP9	842
FKBP8	23770
BNIP3	664
BIK	638
UQCRFS1	7386
HRK	8739
UQCRC1	7384
COX4I2	84701
BBC3	27113
BMF	90427
BCL2L11	10018
CYB5A	1528
GLI2	2736
RUNX1	861
CCNE1	898
HIST1H2AM	8336
BAG3	9531
module19
ELK1	2002
FOS	2353
SRF	6722
RPS6KA1	6195
CREB1	1385
MAPKAPK2	9261
MAPK1	5594
DDIT3	1649
KCNK5	8645
NCOR2	9612
TEAD1	7003
EEF2K	29904
BAD	572
JUND	3727
GATA4	2626
RELA	5970
ELK4	2005
GTF2I	2969
KCNIP3	30818
module20
FOS	2353
GNAI2	2771
EDN1	1906
EDNRA	1909
EDNRB	1910
ECE1	1889
EDN3	1908
GNA11	2767
MAF	4094
VEZF1	7716
GPSM2	29899
module21
FOXO3A	2309
FASLG	356
IRS2	8660
GRB2	2885
SOCS1	8651
EPOR	2057
JAK2	3717
NTRK1	4914
PIK3R1	5295
PIK3R2	5296
FLT4	2324
CRK	1398
ESR1	2099
EGR3	1960
TSC22D3	1831
SOCS3	9021
FADD	8772
IL4R	3566
PDK4	5166
RAPGEF1	2889
module22
GABPA	2551
IL2RB	3560
ERBB2	2064
SHC1	6464
IL2RG	3561
IL2	3558
ERBB3	2065
GRB7	2886
IL2RA	3559
EGF	1950
IL15	3600
SYK	6850
EGFR	1956
PLCG1	5335
PTK2	5747
TGFA	7039
TOB1	10140
ITGB4	3691
FYN	2534
STAT5B	6777
STAT5A	6776
GABPB2	2553
MTIF2	4528
GAB2	9846
MPL	4352
THPO	7066
AURKA	6790
STAT1	6772
IL15RA	3601
module23
GATA2	2624
NOS3	4846
EDN1	1906
EDNRB	1910
ECE1	1889
EDNRA	1909
HSP90AA1	3320
EDN3	1908
CAV1	857
NOSTRIN	115677
MZF1	7593
VEZF1	7716
module24
HMGA1	3159
INSR	3643
IL2RA	3559
STAT5B	6777
STAT3	6774
PTPN1	5770
PTPN6	5777
PTPN2	5771
CRKL	1399
GRB10	2887
GRB14	2888
PTPN11	5781
FABP4	2167
INS	3630
CD4	920
CBL	867
module25
HNF4A	3172
AGT	183
F11	2160
KNG1	3827
GP1BA	2811
AGTR1	185
KLKB1	3818
ACE2	59272
AGTR2	186
KLK1	3816
CTSG	1511
module26
IRF1	3659
SLPI	6590
VCAM1	7412
ELA2	1991
ITGB1	3688
GRN	2896
ITGB7	3695
NOD1	10392
SERPINB1	1992
module27
JUN	3725
BRCA1	672
MSH2	4436
CHEK2	11200
NBN	4683
EXO1	9156
BRIP1	83990
H2AFX	3014
E2F1	1869
MDC1	9656
CDC25A	993
PCNA	5111
BRCA2	675
FANCA	2175
CDC25C	995
MSH6	2956
PLK3	1263
RPA1	6117
TP53BP1	7158
CCND1	595
FUBP1	8880
RPA2	6118
module28
LEF1	51176
MITF	4286
CCND1	595
GSK3B	2932
CDKN1B	1027
FRAT1	10023
EIF2B5	8893
FRAT2	23401
CTNNB1	1499
CDK4	1019
LRP6	4040
GYS1	2997
EP300	2033
SOX10	6663
APC	324
ORC4L	5000
AXIN2	8313
ILK	3611
NIN	51199
DCT	1638
module29
MYC	4609
ERBB2	2064
TERT	7015
HSP90AA1	3320
PTGES3	10728
AKT1	207
TEP1	7011
NCL	4691
SMG6	23293
STUB1	10273
EIF4E	1977
MXD1	4084
NAT10	55226
YBX1	4904
CXCR4	7852
module30
NFATC1	4772
IL2	3558
IL4	3565
IL2RG	3561
IL7	3574
IL7R	3575
IL13RA2	3598
IL9R	3581
FOXN2	3344
EGR3	1960
FOXK2	3607
IRF4	3662
PTGS2	5743
IFNG	3458
module31
NFATC2	4773
IL4	3565
ICAM1	3383
IL2RG	3561
ITGAM	3684
ITGAL	3683
ITGB2	3689
module32
NR2C2	7182
APOE	348
CNTFR	1271
CNTF	1270
LIFR	3977
IL6ST	3572
MAPT	4137
LRP8	7804
CLCF1	23529
APP	351
LDLR	3949
ZIC2	7546
IL6R	3570
LHCGR	3973
CYP21A2	1589
module33
PAX5	5079
CD19	930
TP53	7157
CR2	1380
CD79A	973
WWOX	51741
VRK1	7443
C3	718
RCHY1	25898
PPP1R13L	10848
CD79B	974
PAX8	7849
HSPA9	3313
ATF3	467
GNL3	26354
TP53RK	112858
PAX2	5076
module34
RBPJ	3516
BCL3	602
NFKBIA	4792
HDAC3	8841
NCOR2	9612
FBXW11	23291
BTRC	8945
RELA	5970
NFKB1	4790
HDAC5	10014
CBFA2T3	863
TBL1X	6907
PTPN13	5783
PPARG	5468
REL	5966
NRIP1	8204
HDAC7A	51564
GATA2	2624
module35
RUNX1	861
IL3	3562
BCL2	596
HRAS	3265
BAX	581
FKBP8	23770
BNIP3	664
BIK	638
CYCS	54205
MAPK8	5599
RAF1	5894
HRK	8739
BBC3	27113
RALGDS	5900
BMF	90427
RIN1	9610
NF1	4763
MAP2K1	5604
RASGRP1	10125
BCL2L11	10018
GLI2	2736
BAG3	9531
module36
RUNX2	860
ESR1	2099
TERT	7015
HSP90AA1	3320
AHR	196
CHUK	1147
GNAS	2778
SOST	50964
MMP13	4322
module37
SP1	6667
CCND3	896
CCND1	595
CDKN1B	1027
CDK4	1019
CDK6	1021
MCM10	55388
RBL2	5934
PCNA	5111
CCND2	894
CCNA2	890
CKS1B	1163
CCNE2	9134
CDK2	1017
COPS5	10987
EIF3S12	27335
BRCA1	672
EP300	2033
ORC4L	5000
CCNA1	8900
module38
SPI1	6688
PTPN6	5777
FES	2242
IL4R	3566
IRS2	8660
STAT6	6778
JAK2	3717
IL4	3565
IL2RG	3561
SIRPA	140885
BCR	613
IL13RA1	3597
CD72	971
EPOR	2057
SHC1	6464
NCF4	4689
PIK3R1	5295
CSF2RB	1439
IRS1	3667
CD22	933
BLNK	29760
LCP2	3937
KLRC1	3821
CSF1R	1436
TAL1	6886
module39
SREBF1	6720
CDKN1A	1026
PPARG	5468
MAPK8	5599
NR0B2	8431
DUSP10	11221
MAP2K4	6416
MAPK8IP2	23542
RXRA	6256
MAPK8IP1	9479
NCOA1	8648
BCL2L11	10018
JUND	3727
NFATC4	4776
DUSP4	1846
PPARBP	5469
HDAC3	8841
PPARGC1A	10891
WWOX	51741
DUSP1	1843
GSTP1	2950
ZBTB17	7709
FDFT1	2222
RXRG	6258
FABP1	2168
module40
SRF	6722
ACTB	60
APOE	348
MAPT	4137
CAMK2A	815
PHKG1	5260
MARK1	4139
LRP8	7804
PKN1	5585
APP	351
LDLR	3949
RPS6KA3	6197
PRKCD	5580
ACTC1	70
ZIC2	7546
MAPK12	6300
GSK3A	2931
DMD	1756
module41
TCF1	6927
APOB	338
ITGA2B	3674
CALR	811
MTTP	4547
PDIA3	2923
LDLR	3949
ALB	213
module42
TCF7	6932
CD8A	925
CD3E	916
CD3D	915
CD8B	926
CD3G	917
SOX9	6662
SRY	6736
HLA-G	3135
B2M	567
ZAP70	7535
module43
TFAP2A	7020
ADM	133
C3	718
CFH	3075
CR2	1380
CFB	629
KRT14	3861
CR1	1378
KRT1	3848
module44
TOPORS	10210
TLN1	7094
CDH1	999
ITGB7	3695
VCL	7414
ITGAE	3682
FLNA	2316
PTK2	5747
ITGB3	3690
VCAM1	7412
module45
TP53	7157
BAX	581
APAF1	317
BCL2L1	598
BBC3	27113
CYCS	54205
VDAC1	7416
BCL2L10	10017
BID	637
BCL2	596
CASP9	842
MOAP1	64112
HRK	8739
BIK	638
CASP8	841
CASP1	834
FKBP8	23770
TP73	7161
BNIP3	664
BCL2L11	10018
NLRP1	22861
AVEN	57099
CASP3	836
SIVA1	10572
BCL6	604
IGFBP3	3486
module46
YY1	7528
TP53	7157
DMD	1756
ACTA1	58
PARP1	142
UTRN	7402
GC	2638
WWOX	51741
VRK1	7443
SNTB1	6641
DAG1	1605
RCHY1	25898
PPP1R13L	10848
PAX8	7849
HSPA9	3313
ATF3	467
GNL3	26354
PLK3	1263
SNTA1	6640
TP53RK	112858
VASP	7408
PAX2	5076
PAX5	5079
SRF	6722
BRCA2	675
module47
ZNF148	7707
VIM	7431
STAT1	6772
CAMK2D	817
IL27RA	9466
IFNAR2	3455
IFNGR1	3459
IL2RG	3561
MMP3	4314
PTPN2	5771
CAMK2G	818
IL2RB	3560
module48
SP1	6667
CTCF	10664
MYC	4609
BRCA1	672
BRIP1	83990
H2AFX	3014
MAX	4149
PFDN5	5204
CDK2	1017
BRCA2	675
module49
KLF11	8462
KLF1	10661
HBG2	3048
HBB	3043
CYB5R3	1727
HBG1	3047
CYB5A	1528
KLF17	128209
KLF4	9314
MAOB	4129
module50
KLF11	8462
KLF1	10661
HBG2	3048
HBB	3043
SMAD5	4090
HBE1	3046
MAFG	4097
NFE2L1	4779
MZF1	7593
NFE2L2	4780
module51
KLF11	8462
KLF1	10661
HBG2	3048
HBB	3043
HBA2	3040
ERAF	51327
FOS	2353
GATA2	2624
GATA1	2623
POU2F1	5451
module52
KLF11	8462
KLF1	10661
HBG2	3048
HBB	3043
HP	3240
CD163	9332
CD22	933
NFYA	4800
NFIC	4782
JUN	3725
module53
NFIC	4782
SP3	6670
CYB5A	1528
CYP17A1	1586
POR	5447
HMOX1	3162
C4A	720
FN1	2335
CYCS	54205
GATA6	2627
module54
NFYA	4800
NFYB	4801
CDC2	983
TGFBR2	7048
CCNB2	9133
TK1	7083
CCNA2	890
MYT1	4661
MCM2	4171
COL5A3	50509
CTSL1	1514
MYBL1	4603
EPHX1	2052
E2F1	1869
module55
CREB1	1385
SP1	6667
BRCA1	672
EXO1	9156
MLH1	4292
PMS2	5395
MSH2	4436
FANCA	2175
MBD4	8930
SOX9	6662
module56
CREM	1390
SP1	6667
CCNA2	890
CCND1	595
CDKN1B	1027
CDK4	1019
CCND3	896
RBL1	5933
RBL2	5934
MYBL2	4605
CCND2	894
CKS1B	1163
TAF1	6872
CCNE2	9134
COPS5	10987
CDK3	1018
module57
USF1	7391
CTCF	10664
APP	351
MYC	4609
GSK3B	2932
CTSD	1509
APBB1	322
APBB3	10307
BACE2	25825
FRAT1	10023
PSEN1	5663
EIF2B5	8893
APBA1	320
FRAT2	23401
HTATIP	10524
module58
EGR1	1958
SP1	6667
EGFR	1956
RET	5979
GRB10	2887
DOK1	1796
IGF1R	3480
EREG	2069
BTC	685
GFRA1	2674
GDNF	2668
GRB7	2886
INSR	3643
CRK	1398
GAB1	2549
FRS2	10818
ERRFI1	54206
SHC1	6464
PERQ1	64599
module59
ELF1	1997
NFKB1	4790
IL2	3558
IL2RA	3559
IL2RB	3560
REL	5966
IL2RG	3561
STAT3	6774
CHUK	1147
module60
ETS1	2113
ELF1	1997
IL2RB	3560
NFKB1	4790
IL2RA	3559
STAT5B	6777
IL15	3600
CFLAR	8837
KIR3DL1	3811
GABPB2	2553
module61
ETS2	2114
SP1	6667
PSEN1	5663
CCND1	595
GSK3B	2932
CTNNB1	1499
PSENEN	55851
APH1A	51107
NCSTN	23385
MAPT	4137
BACE1	23621
APH1B	83464
DLL1	28514
module62
ETV4	2118
ETS1	2113
MMP1	4312
MMP3	4314
TIMP1	7076
CCL2	6347
BSG	682
MMP2	4313
ETV5	2119
ZNF148	7707
module63
FOSL2	2355
SP1	6667
BRCA1	672
FOSL1	8061
JUNB	3726
RPA1	6117
TP53BP1	7158
TPT1	7178
FUBP1	8880
RPA2	6118
module64
GABPA	2551
GABPB2	2553
BRCA1	672
IL2RB	3560
STAT5A	6776
AURKA	6790
STAT1	6772
HPSE	10855
SYK	6850
EPOR	2057
module65
GATA1	2623
GATA2	2624
YBX1	4904
WT1	7490
TP53	7157
PRG2	5553
ANKRD2	26287
WWOX	51741
VRK1	7443
EPO	2056
module66
ETS1	2113
GATA3	2625
TRA@	6955
CD8A	925
CD3D	915
CD8B	926
CD3E	916
HLA-G	3135
B2M	567
WAS	7454
module67
IRF1	3659
IRF2	3660
NR3C1	2908
CIITA	4261
NCOA1	8648
TLR3	7098
FKBP4	2288
COL1A2	1278
PPARG	5468
PGR	5241
module68
SP1	6667
MZF1	7593
NOS3	4846
NOS1	4842
HSP90AA1	3320
NOSIP	51070
BDKRB2	624
AKT1	207
CAV1	857
PRKCA	5578
module69
NFIC	4782
SP1	6667
GFAP	2670
TP53	7157
S100B	6285
S100A1	6271
HMGB1	3146
RCHY1	25898
PPP1R13L	10848
PTTG1	9232
module70
NFKB1	4790
RELA	5970
IL12B	3593
STAT4	6775
IL12RB1	3594
IL12RB2	3595
IL23A	51561
IL12A	3592
IL23R	149233
VCAM1	7412
HAS2	3037
module71
NFYA	4800
SP1	6667
TOP2B	7155
E2F1	1869
TOPBP1	11073
TFDP1	7027
DEK	7913
NDN	4692
PHB	5245
RAD9A	5883
module72
NFYB	4801
NFYA	4800
CDC2	983
CDKN1B	1027
CCNA2	890
CCNA1	8900
CDC25C	995
STMN1	3925
PKMYT1	9088
CDC6	990
module73
RARA	5914
RXRA	6256
RARG	5916
RARB	5915
NCOR2	9612
ADH1C	126
APOA1	335
HDAC5	10014
CD1D	912
BGLAP	632
module74
RARB	5915
RXRA	6256
RBP4	5950
APOA1	335
TTR	7276
PLTP	5360
ACADM	34
FOXP3	50943
ABCA1	19
CETP	1071
module75
NFKB1	4790
RELA	5970
IL12B	3593
STAT4	6775
IL12RB1	3594
SERPINA3	12
CYBA	1535
DIO2	1734
IFNG	3458
CCL5	6352
module76
RARB	5915
RXRA	6256
RBP4	5950
APOA1	335
TTR	7276
APOB	338
S100G	795
SOX3	6658
APOL1	8542
ATP5B	506
module77
SMAD3	4088
SP1	6667
COL1A2	1278
MMP1	4312
ITGA2	3673
COL1A1	1277
ITGB1	3688
CD44	960
PTHLH	5744
COL7A1	1294
module78
SMAD3	4088
SMAD4	4089
SERPINE1	5054
TGFB2	7042
VTN	7448
TGFBR3	7049
JUN	3725
TGFB1	7040
PLAT	5327
PLAUR	5329
module79
SP1	6667
SP3	6670
SERPINE1	5054
LPL	4023
LRP1	4035
CALR	811
PDGFB	5155
PLG	5340
LRP2	4036
HSP90B1	7184
module80
SREBF2	6721
SP1	6667
MTTP	4547
LDLR	3949
APOB	338
LDLRAP1	26119
APOE	348
PRSS8	5652
SCARB1	949
UCP2	7351
module81
STAT1	6772
STAT3	6774
IL2RA	3559
IL6ST	3572
IL6R	3570
IL2RB	3560
STAT5B	6777
TRH	7200
IL2	3558
OSM	5008
CNTF	1270
LIF	3976
HCK	3055
PIM1	5292
MUC1	4582
VIP	7432
IRF1	3659
PTPN11	5781
CTF1	1489
OPRM1	4988
IL23R	149233
module82
USF1	7391
USF2	7392
APP	351
IGF2R	3482
CTSD	1509
HOXB4	3214
CYP19A1	1588
APBB1	322
APBB3	10307
BACE2	25825
M6PRBP1	10226
GGA2	23062
BRCA2	675
APBA1	320
PIGR	5284
module83
GATA1	2623
NFIC	4782
SP1	6667
HBA1	3039
HBB	3043
HBZ	3050
ALOX15	246
GP6	51206
ITGAV	3685
KLF17	128209
TRD@	6964
GYPC	2995
ACTC1	70
CYP17A1	1586
GYPB	2994
module84
KLF11	8462
KLF1	10661
GATA1	2623
HBG2	3048
HBB	3043
HBZ	3050
HBG1	3047
HBE1	3046
SP4	6671
PRG2	5553
KLF4	9314
MAOB	4129
MAFG	4097
SPTA1	6708
ALAS2	212
module85
NFKB1	4790
RELA	5970
SP1	6667
IFNG	3458
TNF	7124
IFNGR1	3459
STAT1	6772
HAS2	3037
STAT4	6775
CCL2	6347
SOCS1	8651
VCAM1	7412
IL12B	3593
JAK2	3717
LITAF	9516
module86
NRF1	4899
SP1	6667
TFAP2A	7020
PAICS	10606
FXR2	9513
FMR1	2332
CYFIP2	26999
NUFIP1	26747
FXR1	8087
NUFIP2	57532
CYFIP1	23191
ATF2	1386
E2F6	1876
ZFP106	64397
UQCRB	7381
module87
SP1	6667
STAT1	6772
STAT5B	6777
CCND1	595
CDKN1A	1026
CDKN1B	1027
CDK4	1019
CCND3	896
CKS1B	1163
CCND2	894
COPS5	10987
CCNA2	890
IL2RA	3559
BRCA1	672
EP300	2033
module88
ATF3	467
JUN	3725
RELA	5970
SELE	6401
TP53	7157
PTK2	5747
MAT2A	4144
WWOX	51741
VRK1	7443
PENK	5179
GLG1	2734
STAT4	6775
VCL	7414
RCHY1	25898
module89
ELK1	2002
ELK4	2005
SRF	6722
ACTB	60
FOS	2353
SMAD3	4088
EGR2	1959
JUND	3727
ETS1	2113
RUNX2	860
SKI	6497
DDIT3	1649
ACTC1	70
MAPK1	5594
module90
HNF4A	3172
NR2F1	7025
NR2F2	7026
LIPC	3990
APOA1	335
APOB	338
APOC3	345
MTTP	4547
APOA4	337
F9	2158
CYP2D6	1565
AGT	183
CYP11B2	1585
APOC2	344
LDLR	3949
module91
SP1	6667
SP2	6668
SP3	6670
NOS1	4842
CCND1	595
PRKACA	5566
CDKN1B	1027
GSK3B	2932
CDK4	1019
PRKCA	5578
EP300	2033
ORC4L	5000
CAMK4	814
PLN	5350
ZNF76	7629
module92
SP1	6667
SP3	6670
SP4	6671
HAND1	9421
PHOX2A	401
HAND2	9464
ATP1A3	478
PHOX2B	8929
HBZ	3050
CBS	875
TCF3	6929
F2R	2149
PLA2G7	7941
NQO2	4835
CYP7B1	9420
module93
STAT1	6772
STAT3	6774
STAT4	6775
PIM1	5292
MYC	4609
HSP90AA1	3320
IRF1	3659
IL6ST	3572
TRH	7200
NOS3	4846
MAX	4149
IL2RA	3559
MUC1	4582
VIP	7432
PFDN5	5204
module94
KLF11	8462
KLF1	10661
GATA1	2623
NFIC	4782
HBG2	3048
HBB	3043
HBA1	3039
HBG1	3047
HBE1	3046
ALOX15	246
KLF17	128209
TRD@	6964
GP6	51206
PRG2	5553
KLF4	9314
MAOB	4129
ITGAV	3685
HMGB1	3146
POLA1	5422
MAFG	4097
module95
POU2F1	5451
SP1	6667
STAT1	6772
USF1	7391
CCND1	595
MYC	4609
RBL1	5933
MYBL2	4605
CDK4	1019
CDKN1B	1027
E2F4	1874
E2F5	1875
MAX	4149
GSK3B	2932
CDK2	1017
SMAD3	4088
BRCA1	672
TAF1	6872
PFDN5	5204
CIITA	4261
module96
RELA	5970
STAT1	6772
STAT5A	6776
STAT5B	6777
IL2RA	3559
CCND1	595
STAT3	6774
IL2RB	3560
IFNG	3458
WARS	7453
IL6ST	3572
IL2	3558
FCGR1A	2209
IRF1	3659
HDAC3	8841
IL23R	149233
IL6R	3570
CCL2	6347
ICAM1	3383
module97
NFIC	4782
SP1	6667
TBP	6908
TFAP2A	7020
GFAP	2670
HSPA1A	3303
PRKCA	5578
DHFR	1719
GH1	2688
MARCKS	4082
ATF2	1386
CGA	1081
TGFA	7039
KRT14	3861
MIP	4284
PADI3	51702
GJA1	2697
SDC4	6385
CAMK2A	815
HSF2	3298
