# Supplementary material for: Uncovering packaging features of co-regulated modules based on human protein interaction and transcriptional regulatory networks
Source: BMC Bioinformatics. 2010 Jul 22;11:392. doi: 10.1186/1471-2105-11-392 (PMC2914056; doi:10.1186/1471-2105-11-392)
Supplement: Additional file 2 — Results of GO functional enrichment of co-regulated modules [file 1471-2105-11-392-S2.XLS]

## Sheet: Sheet1
Modules ID	Go annotation	Raw p-value	Corrected p-value
2	apoptotic program - GO:0008632	1.144e-10	0.001
2	mitochondrion organization and biogenesis - GO:0007005	3.01e-09	0.001
2	mitochondrion - GO:0005739	1.425e-08	0.001
2	programmed cell death - GO:0012501	3.223e-08	0.001
4	DNA metabolic process - GO:0006259	7.318e-14	0.001
4	DNA replication - GO:0006260	9.624e-14	0.001
4	DNA repair - GO:0006281	2.245e-12	0.001
4	cell cycle - GO:0007049	6.737e-09	0.001
4	nucleus - GO:0005634	3.331e-08	0.001
6	caspase activity - GO:0030693	1.099e-08	0.001
8	cell cycle process - GO:0022402	7.443e-16	0.001
8	mitotic cell cycle - GO:0000278	2.245e-12	0.001
8	cell cycle phase - GO:0022403	3.387e-12	0.001
8	M phase - GO:0000279	3.959e-12	0.001
8	cell division - GO:0051301	5.523e-10	0.001
8	microtubule cytoskeleton - GO:0015630	2.735e-08	0.001
8	G1 phase - GO:0051318	4.479e-08	0.001
10	regulation of cell cycle - GO:0051726	2.92e-15	0.001
10	cell division - GO:0051301	6.261e-12	0.001
10	cell cycle phase - GO:0022403	1.056e-08	0.001
13	apoptotic program - GO:0008632	4.705e-14	0.001
13	programmed cell death - GO:0012501	8.076e-13	0.001
13	mitochondrion - GO:0005739	1.234e-11	0.001
13	mitochondrion organization and biogenesis - GO:0007005	3.357e-10	0.001
13	positive regulation of programmed cell death - GO:0043068	4.979e-08	0.001
18	mitochondrial envelope - GO:0005740	3.625e-13	0.001
18	mitochondrion - GO:0005739	7.301e-13	0.001
18	apoptotic program - GO:0008632	6.555e-09	0.001
25	regulation of body fluids - GO:0050878	5.91e-09	0.001
27	DNA repair - GO:0006281	3.83e-11	0.001
27	cell cycle process - GO:0022402	3.837e-09	0.001
27	DNA recombination - GO:0006310	1.256e-08	0.001
28	Wnt receptor signaling pathway - GO:0016055	3.781e-11	0.001
37	cell cycle - GO:0007049	1.638e-11	0.001
37	cell division - GO:0051301	5.757e-09	0.001
42	T cell receptor complex - GO:0042101	3.338e-11	0.001
43	complement activation - GO:0006956	5.072e-10	0.001
45	apoptotic program - GO:0008632	5.028e-23	0.001
45	programmed cell death - GO:0012501	8.233e-21	0.001
45	regulation of programmed cell death - GO:0043067	1.165e-19	0.001
45	positive regulation of programmed cell death - GO:0043068	1.214e-12	0.001
45	regulation of hydrolase activity - GO:0051336	2.729e-12	0.001
45	mitochondrion - GO:0005739	3.109e-12	0.001
56	cell cycle process - GO:0022402	2.979e-10	0.001
58	molecular adaptor activity - GO:0060090	4.515e-08	0.001
61	Notch signaling pathway - GO:0007219	8.033e-10	0.001
61	beta-amyloid metabolic process - GO:0050435	5.151e-09	0.001
68	nitric oxide biosynthetic process - GO:0006809	3.519e-09	0.001
72	regulation of cyclin-dependent protein kinase activity - GO:0000079	1.988e-09	0.001
80	sterol metabolic process - GO:0016125	9.118e-09	0.001
87	cell cycle - GO:0007049	1.309e-10	0.001
90	lipid metabolic process - GO:0006629	1.948e-12	0.001
90	lipid transporter activity - GO:0005319	1.181e-11	0.001
4	DNA-directed DNA polymerase activity - GO:0003887	1.646e-07	0.002
4	mitotic cell cycle - GO:0000278	2.429e-07	0.002
5	I-kappaB kinase/NF-kappaB cascade - GO:0007249	2.623e-07	0.002
8	regulation of cyclin-dependent protein kinase activity - GO:0000079	7.313e-08	0.002
12	sequence-specific DNA binding - GO:0043565	3.235e-07	0.002
16	response to external stimulus - GO:0009605	4.003e-07	0.002
18	programmed cell death - GO:0012501	2.032e-07	0.002
27	cell cycle checkpoint - GO:0000075	3.446e-07	0.002
35	programmed cell death - GO:0012501	3.641e-07	0.002
35	mitochondrial envelope - GO:0005740	3.952e-07	0.002
55	DNA repair - GO:0006281	7.55e-08	0.002
56	cell division - GO:0051301	4.44e-07	0.002
58	transmembrane receptor protein tyrosine kinase signaling pathway - GO:0007169	7.351e-08	0.002
72	M phase of mitotic cell cycle - GO:0000087	8.205e-08	0.002
86	ribonucleoprotein complex - GO:0030529	3.191e-07	0.002
95	nucleus - GO:0005634	5.55e-08	0.002
14	regulation of cell cycle - GO:0051726	6.312e-07	0.004
27	DNA damage response\, signal transduction - GO:0042770	6.254e-07	0.004
45	organelle organization and biogenesis - GO:0006996	4.836e-07	0.004
66	T cell receptor complex - GO:0042101	4.563e-07	0.004
6	programmed cell death - GO:0012501	7.624e-07	0.005
55	mismatch repair - GO:0006298	6.823e-07	0.005
58	epidermal growth factor receptor signaling pathway - GO:0007173	6.76e-07	0.005
78	transforming growth factor beta receptor signaling pathway - GO:0007179	6.823e-07	0.005
20	G-protein coupled receptor protein signaling pathway - GO:0007186	8.521e-07	0.007
48	double-strand break repair - GO:0006302	8.165e-07	0.007
27	double-strand break repair - GO:0006302	9.244e-07	0.008
2	positive regulation of programmed cell death - GO:0043068	1.115e-06	0.01
22	positive regulation of MAPK activity - GO:0043406	1.066e-06	0.01
22	signal transducer activity - GO:0004871	1.086e-06	0.01
61	cytoplasmic part - GO:0044444	1.037e-06	0.01
4	chromosomal part - GO:0044427	1.153e-06	0.011
4	regulation of DNA metabolic process - GO:0051052	1.159e-06	0.011
14	G1 phase of mitotic cell cycle - GO:0000080	1.302e-06	0.012
16	coagulation - GO:0050817	1.209e-06	0.012
10	regulation of cyclin-dependent protein kinase activity - GO:0000079	1.44e-06	0.02
27	nuclear part - GO:0044428	1.446e-06	0.02
22	positive regulation of progression through cell cycle - GO:0045787	1.569e-06	0.023
37	nucleus - GO:0005634	1.533e-06	0.023
10	nucleus - GO:0005634	1.8e-06	0.025
27	structure-specific DNA binding - GO:0043566	1.741e-06	0.025
9	I-kappaB kinase/NF-kappaB cascade - GO:0007249	2.009e-06	0.028
6	positive regulation of I-kappaB kinase/NF-kappaB cascade - GO:0043123	2.089e-06	0.029
7	cytoplasmic membrane-bound vesicle - GO:0016023	2.407e-06	0.03
55	double-stranded DNA binding - GO:0003690	2.414e-06	0.032
15	transcription factor activity - GO:0003700	2.738e-06	0.036
46	muscle contraction - GO:0006936	3.059e-06	0.038
21	transmembrane receptor protein tyrosine kinase signaling pathway - GO:0007169	3.579e-06	0.047
22	positive regulation of cell proliferation - GO:0008284	3.51e-06	0.047
85	JAK-STAT cascade - GO:0007259	3.564e-06	0.047
16	integrin complex - GO:0008305	3.767e-06	0.049
53	iron ion binding - GO:0005506	3.96e-06	0.051
18	hydrogen ion transporter activity - GO:0015078	4.104e-06	0.053
18	release of cytochrome c from mitochondria - GO:0001836	4.104e-06	0.053
40	protein serine/threonine kinase activity - GO:0004674	5.028e-06	0.064
46	actin binding - GO:0003779	4.766e-06	0.064
27	biopolymer metabolic process - GO:0043283	5.316e-06	0.068
6	induction of apoptosis by extracellular signals - GO:0008624	5.611e-06	0.071
47	cytokine binding - GO:0019955	5.523e-06	0.071
95	cell cycle process - GO:0022402	6.028e-06	0.073
7	pigment biosynthetic process - GO:0046148	6.305e-06	0.079
32	lipoprotein binding - GO:0008034	6.305e-06	0.079
96	cytokine and chemokine mediated signaling pathway - GO:0019221	6.407e-06	0.079
22	cell proliferation - GO:0008283	6.705e-06	0.081
14	M phase of mitotic cell cycle - GO:0000087	7.279e-06	0.088
24	cell surface receptor linked signal transduction - GO:0007166	7.346e-06	0.088
34	regulation of transcription\, DNA-dependent - GO:0006355	7.329e-06	0.088
95	regulation of cellular process - GO:0050794	7.608e-06	0.089
96	anti-apoptosis - GO:0006916	7.787e-06	0.089
39	JNK cascade - GO:0007254	7.819e-06	0.09
81	hematopoietin/interferon-class (D200-domain) cytokine receptor binding - GO:0005126	8.594e-06	0.101
22	epidermal growth factor receptor signaling pathway - GO:0007173	8.788e-06	0.102
80	lipid transport - GO:0006869	9.249e-06	0.107
27	DNA-dependent DNA replication - GO:0006261	9.386e-06	0.108
34	negative regulation of transcription - GO:0016481	9.508e-06	0.111
25	serine-type endopeptidase activity - GO:0004252	9.669e-06	0.116
96	positive regulation of cytokine biosynthetic process - GO:0042108	9.776e-06	0.117
96	JAK-STAT cascade - GO:0007259	9.776e-06	0.117
22	cell surface receptor linked signal transduction - GO:0007166	1e-05	0.119
6	positive regulation of cellular process - GO:0048522	1.1e-05	0.122
89	transcription factor activity - GO:0003700	1.194e-05	0.137
44	cell adhesion - GO:0007155	1.309e-05	0.151
53	vesicular fraction - GO:0042598	1.324e-05	0.155
10	DNA replication initiation - GO:0006270	1.392e-05	0.157
14	regulation of progression through mitotic cell cycle - GO:0007346	1.414e-05	0.16
38	insulin receptor binding - GO:0005158	1.433e-05	0.163
90	circulation - GO:0008015	1.525e-05	0.188
4	hydrolase activity\, acting on acid anhydrides - GO:0016817	1.664e-05	0.191
4	cell division - GO:0051301	1.787e-05	0.2
27	nucleus - GO:0005634	1.779e-05	0.2
44	integrin-mediated signaling pathway - GO:0007229	1.837e-05	0.201
22	cell communication - GO:0007154	1.848e-05	0.205
40	lipoprotein binding - GO:0008034	1.883e-05	0.213
35	intracellular signaling cascade - GO:0007242	2.037e-05	0.229
8	nucleus - GO:0005634	2.227e-05	0.238
62	proteinaceous extracellular matrix - GO:0005578	2.484e-05	0.266
63	structure-specific DNA binding - GO:0043566	2.484e-05	0.266
77	proteinaceous extracellular matrix - GO:0005578	2.484e-05	0.266
15	sequence-specific DNA binding - GO:0043565	2.837e-05	0.296
15	transcription factor binding - GO:0008134	2.837e-05	0.296
35	apoptotic program - GO:0008632	2.831e-05	0.296
96	immune response - GO:0006955	2.889e-05	0.31
15	biopolymer metabolic process - GO:0043283	3.25e-05	0.33
75	regulation of cytokine biosynthetic process - GO:0042035	3.322e-05	0.349
7	membrane part - GO:0044425	3.488e-05	0.353
15	protein dimerization activity - GO:0046983	3.729e-05	0.374
17	nucleus - GO:0005634	3.755e-05	0.374
4	hydrolase activity - GO:0016787	4.076e-05	0.393
27	regulation of DNA metabolic process - GO:0051052	4.172e-05	0.399
34	transcriptional repressor activity - GO:0016564	4.16e-05	0.399
29	RNA binding - GO:0003723	4.208e-05	0.412
72	microtubule cytoskeleton - GO:0015630	4.256e-05	0.422
56	nucleus - GO:0005634	4.273e-05	0.426
24	transmembrane receptor protein tyrosine kinase signaling pathway - GO:0007169	4.445e-05	0.434
55	nucleobase\, nucleoside\, nucleotide and nucleic acid metabolic process - GO:0006139	4.709e-05	0.443
30	interleukin receptor activity - GO:0004907	5.993e-05	0.512
30	hematopoietin/interferon-class (D200-domain) cytokine receptor binding - GO:0005126	5.993e-05	0.512
14	nucleus - GO:0005634	6.164e-05	0.519
35	regulation of survival gene product activity - GO:0045884	6.357e-05	0.526
95	interphase of mitotic cell cycle - GO:0051329	6.87e-05	0.548
22	enzyme linked receptor protein signaling pathway - GO:0007167	7.246e-05	0.554
27	chromosome - GO:0005694	7.392e-05	0.556
47	response to other organism - GO:0051707	8.356e-05	0.596
58	positive regulation of MAPK activity - GO:0043406	8.354e-05	0.596
19	RNA metabolic process - GO:0016070	8.9e-05	0.606
63	DNA binding - GO:0003677	8.849e-05	0.606
18	regulation of survival gene product activity - GO:0045884	9.27e-05	0.621
87	nucleus - GO:0005634	9.673e-05	0.638
96	signal transducer activity - GO:0004871	9.74e-05	0.639
80	transport - GO:0006810	9.933e-05	0.641
82	cytoplasmic membrane-bound vesicle - GO:0016023	0.0001111	0.672
85	response to virus - GO:0009615	0.0001111	0.672
16	protein complex - GO:0043234	0.0001197	0.689
78	wound healing - GO:0042060	0.0001252	0.708
48	nucleobase\, nucleoside\, nucleotide and nucleic acid metabolic process - GO:0006139	0.0001289	0.72
71	nucleobase\, nucleoside\, nucleotide and nucleic acid metabolic process - GO:0006139	0.0001289	0.72
11	electron transport - GO:0006118	0.0001305	0.73
12	transcription factor binding - GO:0008134	0.0001374	0.74
19	sequence-specific DNA binding - GO:0043565	0.0001436	0.744
34	transcription factor binding - GO:0008134	0.0001436	0.744
1	insulin receptor signaling pathway - GO:0008286	0.000146	0.757
12	transcription from RNA polymerase II promoter - GO:0006366	0.0001818	0.82
21	cell communication - GO:0007154	0.0001895	0.825
38	signal transducer activity - GO:0004871	0.00019	0.825
41	transport - GO:0006810	0.000191	0.832
22	receptor signaling protein activity - GO:0005057	0.0002003	0.844
30	immune system development - GO:0002520	0.0002038	0.851
81	cell proliferation - GO:0008283	0.0002179	0.861
81	cell-cell signaling - GO:0007267	0.0002205	0.861
30	immune response - GO:0006955	0.0002448	0.892
86	nucleic acid binding - GO:0003676	0.0002536	0.899
34	organelle lumen - GO:0043233	0.0002644	0.91
21	kinase regulator activity - GO:0019207	0.0002682	0.911
28	regionalization - GO:0003002	0.0002682	0.911
74	lipid metabolic process - GO:0006629	0.0002847	0.916
71	organelle lumen - GO:0043233	0.0003093	0.924
81	JAK-STAT cascade - GO:0007259	0.0002977	0.924
46	intracellular non-membrane-bound organelle - GO:0043232	0.000316	0.926
14	regulation of cellular process - GO:0050794	0.0003202	0.931
22	protein-tyrosine kinase activity - GO:0004713	0.0003201	0.931
50	transcription from RNA polymerase II promoter - GO:0006366	0.0003229	0.931
51	transcription from RNA polymerase II promoter - GO:0006366	0.0003229	0.931
85	regulation of cytokine biosynthetic process - GO:0042035	0.0003187	0.931
8	cell proliferation - GO:0008283	0.0003603	0.945
27	protein complex - GO:0043234	0.0003647	0.945
41	endoplasmic reticulum - GO:0005783	0.0003635	0.945
48	cell cycle process - GO:0022402	0.0003531	0.945
12	protein dimerization activity - GO:0046983	0.0003747	0.949
38	integral to plasma membrane - GO:0005887	0.0003774	0.949
21	intracellular signaling cascade - GO:0007242	0.0003815	0.952
89	intracellular organelle - GO:0043229	0.0003887	0.955
4	response to light stimulus - GO:0009416	0.0003979	0.961
38	immune response - GO:0006955	0.0004127	0.961
8	intracellular organelle part - GO:0044446	0.0004315	0.967
79	calcium ion binding - GO:0005509	0.0004456	0.97
32	nervous system development - GO:0007399	0.0004544	0.973
38	hematopoietin/interferon-class (D200-domain) cytokine receptor activity - GO:0004896	0.0004719	0.975
46	muscle development - GO:0007517	0.0004719	0.975
23	transport - GO:0006810	0.0004847	0.977
60	anti-apoptosis - GO:0006916	0.0005017	0.98
77	tissue development - GO:0009888	0.0005637	0.984
50	transcription factor activity - GO:0003700	0.0005699	0.985
31	cell adhesion - GO:0007155	0.0005794	0.986
66	immune response - GO:0006955	0.0005742	0.986
8	biopolymer metabolic process - GO:0043283	0.0006348	0.99
8	DNA metabolic process - GO:0006259	0.0006492	0.99
23	chemical homeostasis - GO:0048878	0.0006341	0.99
31	integral to plasma membrane - GO:0005887	0.0006245	0.99
32	transmembrane receptor activity - GO:0004888	0.0006474	0.99
39	steroid hormone receptor activity - GO:0003707	0.0006556	0.99
59	cell communication - GO:0007154	0.000681	0.991
38	receptor signaling protein activity - GO:0005057	0.0007201	0.992
94	transition metal ion binding - GO:0046914	0.0007277	0.992
7	sensory perception - GO:0007600	0.0007585	0.994
13	cytosol - GO:0005829	0.0007382	0.994
17	organelle lumen - GO:0043233	0.0007645	0.994
25	circulation - GO:0008015	0.0007517	0.994
75	defense response - GO:0006952	0.000797	0.994
78	anatomical structure morphogenesis - GO:0009653	0.000809	0.994
84	transition metal ion binding - GO:0046914	0.0008128	0.994
96	inflammatory response - GO:0006954	0.0007755	0.994
73	transcription factor binding - GO:0008134	0.0008501	0.995
96	regulation of growth - GO:0040008	0.000834	0.995
41	homeostatic process - GO:0042592	0.0008511	0.996
61	plasma membrane - GO:0005886	0.0008782	0.996
37	DNA metabolic process - GO:0006259	0.000891	0.998
