# Supplementary material for: Uncovering packaging features of co-regulated modules based on human protein interaction and transcriptional regulatory networks
Source: BMC Bioinformatics. 2010 Jul 22;11:392. doi: 10.1186/1471-2105-11-392 (PMC2914056; doi:10.1186/1471-2105-11-392)
Supplement: Additional file 3 — Associations between co-regulated modules and cancer genes [file 1471-2105-11-392-S3.XLS]

## Sheet: Sheet1
Modules ID	Fisher’s exact test('*' represents significant related with cancer)
1	*
2	*
4	*
5	*
6
7
8	*
9
10	*
11
12
13	*
14	*
15	*
16
17	*
18
19
20
21	*
22	*
23	*
24	*
25
26
27	*
28	*
29	*
30
31
32
33	*
34	*
35	*
36	*
37	*
38	*
39
40
41
42
43
44
45
46	*
47
48	*
49
50
51	*
52
53
54
55	*
56	*
57
58
59	*
60
61	*
62	*
63
64	*
65	*
66	*
67	*
68	*
69
70
71
72
73
74
75
76
77
78
79
80
81	*
82
83
84
85
86
87	*
88
89
90
91	*
92
93	*
94
95	*
96	*
97
