# Supplementary material for: Uncovering packaging features of co-regulated modules based on human protein interaction and transcriptional regulatory networks
Source: BMC Bioinformatics. 2010 Jul 22;11:392. doi: 10.1186/1471-2105-11-392 (PMC2914056; doi:10.1186/1471-2105-11-392)
Supplement: Additional file 4 — Literature evidence for non-mutated genes in the 'biopolymer metabolic process' module [file 1471-2105-11-392-S4.XLS]

## Sheet: S table3
#Literature validation of Non-mutated genes within ‘biopolymer metabolic process’ module (module 27)
#'@' represent Non-mutated genes
Genes Symbols	Mutated or not	Literature evidence
JUN
BRCA1
MSH2
CHEK2
NBN
EXO1	@	EXO1 variants occur commonly in normal population: evidence against a role in hereditary nonpolyposis colorectal cancer
BRIP1
H2AFX	@	Genetic variants in the H2AFX promoter region are associated with risk of sporadic breast cancer in non-Hispanic white women aged <or=55 years
E2F1	@	E2F1-regulated microRNAs impair TGFbeta-dependent cell-cycle arrest and apoptosis in gastric cancer
MDC1	@	DNA damage response mediators MDC1 and 53BP1: constitutive activation and aberrant loss in breast and lung cancer, but not in testicular germ cell tumours
CDC25A	@	Cdc25A protein phosphatase: a therapeutic target for liver cancer therapies
PCNA	@	A cancer-associated PCNA expressed in breast cancer has implications as a potential biomarker
BRCA2
FANCA
CDC25C	@	Hsp90 inhibitors cause G2/M arrest associated with the reduction of Cdc25C and Cdc2 in lung cancer cell lines
MSH6
PLK3	@	Polo-like kinase 3 functions as a tumor suppressor and is a negative regulator of hypoxia-inducible factor-1 alpha under hypoxic conditions
RPA1
TP53BP1
CCND1
FUBP1
RPA2
