# Supplementary material for: Uncovering packaging features of co-regulated modules based on human protein interaction and transcriptional regulatory networks
Source: BMC Bioinformatics. 2010 Jul 22;11:392. doi: 10.1186/1471-2105-11-392 (PMC2914056; doi:10.1186/1471-2105-11-392)
Supplement: Additional file 5 — Complex packaging results for all co-regulated modules [file 1471-2105-11-392-S5.XLS]

## Sheet: Sheet1
#96 co-regulated modules and their assembled complexes, table contains complex ID
Module ID	cancer related (Y/N)	Complex ID	P-value
1	Y	complex1260	5.31738e-05
1	Y	complex1257	0.0150056
1	Y	complex1259	0.0150056
1	Y	complex1261	0.0150056
1	Y	complex709	0.0150056
1	Y	complex1340	0.0224291
1	Y	complex299	0.0224291
1	Y	complex394	0.0224291
1	Y	complex395	0.0224291
1	Y	complex211	0.0298
1	Y	complex596	0.0298
1	Y	complex743	0.0298
1	Y	complex830	0.0298
1	Y	complex974	0.0298
1	Y	complex1200	0.0371188
1	Y	complex588	0.0371188
1	Y	complex589	0.0371188
1	Y	complex733	0.0371188
1	Y	complex742	0.0443858
2	Y	complex708	0.000192755
2	Y	complex1002	0.0141176
2	Y	complex1	0.0280425
2	Y	complex1000	0.0280425
2	Y	complex1001	0.0280425
2	Y	complex1102	0.0280425
2	Y	complex2	0.0280425
2	Y	complex3	0.0280425
2	Y	complex1099	0.0417772
2	Y	complex1117	0.0417772
2	Y	complex1309	0.0417772
2	Y	complex1310	0.0417772
2	Y	complex323	0.0417772
2	Y	complex49	0.0417772
2	Y	complex573	0.0417772
2	Y	complex999	0.0417772
4	Y	complex833	6.60382e-10
4	Y	complex1080	3.91868e-09
4	Y	complex1247	3.57736e-08
4	Y	complex150	3.57736e-08
4	Y	complex153	3.57736e-08
4	Y	complex832	4.8299e-08
4	Y	complex542	7.96045e-08
4	Y	complex1082	2.38853e-07
4	Y	complex1091	2.38853e-07
4	Y	complex148	2.38853e-07
4	Y	complex151	2.38853e-07
4	Y	complex156	2.38853e-07
4	Y	complex158	2.38853e-07
4	Y	complex172	2.38853e-07
4	Y	complex831	2.38853e-07
4	Y	complex834	2.38853e-07
4	Y	complex835	7.08723e-07
4	Y	complex1086	1.6356e-06
4	Y	complex608	1.77528e-06
4	Y	complex247	3.23543e-06
4	Y	complex157	3.41635e-06
4	Y	complex165	3.41635e-06
4	Y	complex168	3.41635e-06
4	Y	complex220	3.41635e-06
4	Y	complex607	9.49517e-06
4	Y	complex246	2.18948e-05
4	Y	complex600	2.18948e-05
4	Y	complex543	3.128e-05
4	Y	complex219	3.3443e-05
4	Y	complex182	6.61772e-05
4	Y	complex601	7.70396e-05
4	Y	complex609	7.70396e-05
4	Y	complex1042	0.000233965
4	Y	complex217	0.000233965
4	Y	complex582	0.000233965
4	Y	complex487	0.000695062
4	Y	complex851	0.000695062
4	Y	complex544	0.000878427
4	Y	complex169	0.0013766
4	Y	complex183	0.0013766
4	Y	complex215	0.0013766
4	Y	complex216	0.0013766
4	Y	complex244	0.0013766
4	Y	complex828	0.0013766
4	Y	complex829	0.0013766
4	Y	complex185	0.00227204
4	Y	complex850	0.00227204
4	Y	complex248	0.00337498
4	Y	complex250	0.00973826
4	Y	complex853	0.0155294
4	Y	complex1258	0.0308249
4	Y	complex1261	0.0308249
4	Y	complex186	0.0308249
4	Y	complex218	0.0308249
4	Y	complex221	0.0308249
4	Y	complex488	0.0308249
4	Y	complex507	0.0308249
4	Y	complex559	0.0308249
4	Y	complex620	0.0308249
4	Y	complex621	0.0308249
4	Y	complex645	0.0308249
4	Y	complex1090	0.0458898
4	Y	complex1139	0.0458898
4	Y	complex129	0.0458898
4	Y	complex149	0.0458898
4	Y	complex152	0.0458898
4	Y	complex154	0.0458898
4	Y	complex155	0.0458898
4	Y	complex164	0.0458898
4	Y	complex170	0.0458898
4	Y	complex214	0.0458898
4	Y	complex238	0.0458898
4	Y	complex249	0.0458898
4	Y	complex539	0.0458898
4	Y	complex595	0.0458898
4	Y	complex643	0.0458898
4	Y	complex739	0.0458898
4	Y	complex744	0.0458898
4	Y	complex745	0.0458898
4	Y	complex764	0.0458898
5	Y	complex1033	2.43889e-05
5	Y	complex322	0.000251148
5	Y	complex1030	0.000499458
5	Y	complex1228	0.000827728
5	Y	complex823	0.000827728
5	Y	complex808	0.00941176
5	Y	complex1077	0.0187393
5	Y	complex809	0.0187393
5	Y	complex1017	0.0279834
5	Y	complex1048	0.0279834
5	Y	complex1139	0.0279834
5	Y	complex1162	0.0279834
5	Y	complex118	0.0279834
5	Y	complex1299	0.0279834
5	Y	complex415	0.0279834
5	Y	complex418	0.0279834
5	Y	complex667	0.0279834
5	Y	complex812	0.0279834
5	Y	complex1031	0.0371448
5	Y	complex1049	0.0371448
5	Y	complex1339	0.0371448
5	Y	complex413	0.0371448
5	Y	complex566	0.0371448
5	Y	complex1045	0.046224
5	Y	complex24	0.046224
5	Y	complex824	0.046224
5	Y	complex825	0.046224
6	N	complex65	0.000103331
6	N	complex573	0.0182494
7	N	complex954	2.27924e-07
7	N	complex953	0.0131361
8	Y	complex1200	2.01523e-05
8	Y	complex742	3.99485e-05
8	Y	complex709	0.000167498
8	Y	complex764	0.00049839
8	Y	complex743	0.000988647
8	Y	complex1098	0.00243149
8	Y	complex182	0.00243149
8	Y	complex1096	0.0044652
8	Y	complex1211	0.0044652
8	Y	complex542	0.00569429
8	Y	complex543	0.0119419
8	Y	complex544	0.0119419
8	Y	complex1002	0.0131765
8	Y	complex1000	0.0261854
8	Y	complex1001	0.0261854
8	Y	complex1024	0.0261854
8	Y	complex1071	0.0261854
8	Y	complex1092	0.0261854
8	Y	complex1094	0.0261854
8	Y	complex1101	0.0261854
8	Y	complex1102	0.0261854
8	Y	complex1105	0.0261854
8	Y	complex128	0.0261854
8	Y	complex507	0.0261854
8	Y	complex545	0.0261854
8	Y	complex97	0.0261854
8	Y	complex1072	0.039029
8	Y	complex1075	0.039029
8	Y	complex1095	0.039029
8	Y	complex1099	0.039029
8	Y	complex1100	0.039029
8	Y	complex1103	0.039029
8	Y	complex1104	0.039029
8	Y	complex1117	0.039029
8	Y	complex1139	0.039029
8	Y	complex126	0.039029
8	Y	complex129	0.039029
8	Y	complex1309	0.039029
8	Y	complex1310	0.039029
8	Y	complex1340	0.039029
8	Y	complex249	0.039029
8	Y	complex323	0.039029
8	Y	complex394	0.039029
8	Y	complex395	0.039029
8	Y	complex49	0.039029
8	Y	complex546	0.039029
8	Y	complex548	0.039029
8	Y	complex836	0.039029
8	Y	complex840	0.039029
8	Y	complex842	0.039029
8	Y	complex999	0.039029
9	N	complex823	3.47437e-06
9	N	complex1033	1.20488e-05
9	N	complex322	0.00015882
9	N	complex1030	0.000316244
9	N	complex1031	0.000316244
9	N	complex1228	0.000524757
9	N	complex1158	0.0150056
9	N	complex1159	0.0150056
9	N	complex1139	0.0224291
9	N	complex1145	0.0224291
9	N	complex1151	0.0224291
9	N	complex1162	0.0224291
9	N	complex1173	0.0224291
9	N	complex118	0.0224291
9	N	complex1182	0.0224291
9	N	complex1183	0.0224291
9	N	complex1274	0.0224291
9	N	complex1299	0.0224291
9	N	complex812	0.0224291
9	N	complex1174	0.0298
9	N	complex565	0.0298
9	N	complex566	0.0298
9	N	complex824	0.0371188
9	N	complex825	0.0371188
9	N	complex992	0.0443858
10	Y	complex183	6.45916e-06
10	Y	complex184	6.45916e-06
10	Y	complex185	1.60167e-05
10	Y	complex182	3.1773e-05
10	Y	complex1211	8.75248e-05
10	Y	complex1256	0.000144012
10	Y	complex1257	0.000144012
10	Y	complex1258	0.000144012
10	Y	complex1259	0.000144012
10	Y	complex1260	0.000144012
10	Y	complex1261	0.000144012
10	Y	complex764	0.000428781
10	Y	complex225	0.00209585
10	Y	complex542	0.00491752
10	Y	complex543	0.0103387
10	Y	complex853	0.0122353
10	Y	complex1001	0.0243266
10	Y	complex1071	0.0243266
10	Y	complex1092	0.0243266
10	Y	complex1094	0.0243266
10	Y	complex1101	0.0243266
10	Y	complex1105	0.0243266
10	Y	complex128	0.0243266
10	Y	complex186	0.0243266
10	Y	complex482	0.0243266
10	Y	complex507	0.0243266
10	Y	complex559	0.0243266
10	Y	complex645	0.0243266
10	Y	complex858	0.0243266
10	Y	complex97	0.0243266
10	Y	complex1014	0.0362755
10	Y	complex1072	0.0362755
10	Y	complex1075	0.0362755
10	Y	complex1078	0.0362755
10	Y	complex1095	0.0362755
10	Y	complex1099	0.0362755
10	Y	complex1100	0.0362755
10	Y	complex1103	0.0362755
10	Y	complex1104	0.0362755
10	Y	complex126	0.0362755
10	Y	complex164	0.0362755
10	Y	complex165	0.0362755
10	Y	complex168	0.0362755
10	Y	complex220	0.0362755
10	Y	complex238	0.0362755
10	Y	complex249	0.0362755
10	Y	complex487	0.0362755
10	Y	complex539	0.0362755
10	Y	complex553	0.0362755
10	Y	complex595	0.0362755
10	Y	complex643	0.0362755
10	Y	complex836	0.0362755
10	Y	complex840	0.0362755
10	Y	complex842	0.0362755
10	Y	complex1073	0.0480836
10	Y	complex1074	0.0480836
10	Y	complex1079	0.0480836
10	Y	complex169	0.0480836
10	Y	complex533	0.0480836
10	Y	complex555	0.0480836
10	Y	complex819	0.0480836
10	Y	complex841	0.0480836
10	Y	complex98	0.0480836
11	N	complex393	0.00845464
11	N	complex392	0.0126581
11	N	complex733	0.0210175
12	N	complex1007	0.0154564
12	N	complex1008	0.0154564
12	N	complex1009	0.0154564
12	N	complex1006	0.0205601
12	N	complex1050	0.0205601
12	N	complex350	0.0256397
13	Y	complex1002	0.0103529
13	Y	complex1000	0.0206035
13	Y	complex1001	0.0206035
13	Y	complex1102	0.0206035
13	Y	complex708	0.0206035
13	Y	complex1117	0.0307527
13	Y	complex1309	0.0307527
13	Y	complex1310	0.0307527
13	Y	complex299	0.0307527
13	Y	complex323	0.0307527
13	Y	complex49	0.0307527
13	Y	complex573	0.0307527
13	Y	complex999	0.0307527
13	Y	complex1115	0.0408015
14	Y	complex1099	0.000535138
14	Y	complex764	0.000535138
14	Y	complex1211	0.00478689
14	Y	complex542	0.00610262
14	Y	complex543	0.0127823
14	Y	complex544	0.0127823
14	Y	complex1002	0.0136471
14	Y	complex1000	0.0271142
14	Y	complex1001	0.0271142
14	Y	complex1024	0.0271142
14	Y	complex1071	0.0271142
14	Y	complex1092	0.0271142
14	Y	complex1094	0.0271142
14	Y	complex1101	0.0271142
14	Y	complex1102	0.0271142
14	Y	complex1105	0.0271142
14	Y	complex128	0.0271142
14	Y	complex507	0.0271142
14	Y	complex709	0.0271142
14	Y	complex97	0.0271142
14	Y	complex1072	0.0404038
14	Y	complex1075	0.0404038
14	Y	complex1095	0.0404038
14	Y	complex1100	0.0404038
14	Y	complex1103	0.0404038
14	Y	complex1104	0.0404038
14	Y	complex1117	0.0404038
14	Y	complex126	0.0404038
14	Y	complex129	0.0404038
14	Y	complex1309	0.0404038
14	Y	complex1310	0.0404038
14	Y	complex249	0.0404038
14	Y	complex323	0.0404038
14	Y	complex49	0.0404038
14	Y	complex836	0.0404038
14	Y	complex840	0.0404038
14	Y	complex842	0.0404038
14	Y	complex999	0.0404038
15	Y	complex1006	0.000316244
15	Y	complex1050	0.000316244
15	Y	complex1002	0.00752941
15	Y	complex1000	0.0150056
15	Y	complex1001	0.0150056
15	Y	complex1094	0.0150056
15	Y	complex1102	0.0150056
15	Y	complex1195	0.0150056
15	Y	complex1330	0.0150056
15	Y	complex709	0.0150056
15	Y	complex1007	0.0224291
15	Y	complex1008	0.0224291
15	Y	complex1009	0.0224291
15	Y	complex1013	0.0224291
15	Y	complex1014	0.0224291
15	Y	complex1016	0.0224291
15	Y	complex1056	0.0224291
15	Y	complex1057	0.0224291
15	Y	complex1058	0.0224291
15	Y	complex1109	0.0224291
15	Y	complex1111	0.0224291
15	Y	complex1117	0.0224291
15	Y	complex1309	0.0224291
15	Y	complex1310	0.0224291
15	Y	complex1333	0.0224291
15	Y	complex1340	0.0224291
15	Y	complex322	0.0224291
15	Y	complex323	0.0224291
15	Y	complex394	0.0224291
15	Y	complex395	0.0224291
15	Y	complex49	0.0224291
15	Y	complex792	0.0224291
15	Y	complex793	0.0224291
15	Y	complex999	0.0224291
15	Y	complex1015	0.0298
15	Y	complex1115	0.0298
15	Y	complex211	0.0298
15	Y	complex743	0.0298
15	Y	complex790	0.0298
15	Y	complex791	0.0298
15	Y	complex830	0.0298
15	Y	complex1200	0.0371188
15	Y	complex1228	0.0371188
15	Y	complex350	0.0371188
15	Y	complex588	0.0371188
15	Y	complex589	0.0371188
15	Y	complex733	0.0371188
15	Y	complex825	0.0371188
15	Y	complex850	0.0371188
15	Y	complex742	0.0443858
16	N	complex813	5.96703e-05
16	N	complex1097	0.00939182
16	N	complex414	0.00939182
16	N	complex905	0.00939182
16	N	complex1107	0.0140579
16	N	complex1118	0.0140579
16	N	complex1121	0.0140579
16	N	complex1141	0.0140579
16	N	complex1269	0.0140579
16	N	complex1275	0.0140579
16	N	complex888	0.0140579
16	N	complex889	0.0140579
16	N	complex890	0.0140579
16	N	complex891	0.0140579
16	N	complex893	0.0140579
16	N	complex894	0.0140579
16	N	complex895	0.0140579
16	N	complex896	0.0140579
16	N	complex897	0.0140579
16	N	complex898	0.0140579
16	N	complex899	0.0140579
16	N	complex903	0.0140579
16	N	complex904	0.0140579
16	N	complex906	0.0140579
16	N	complex1133	0.0187042
16	N	complex1150	0.0187042
16	N	complex887	0.0187042
16	N	complex892	0.0187042
16	N	complex901	0.0187042
16	N	complex902	0.0187042
17	Y	complex1002	0.0103529
17	Y	complex1000	0.0206035
17	Y	complex1001	0.0206035
17	Y	complex1102	0.0206035
17	Y	complex1250	0.0206035
17	Y	complex44	0.0206035
17	Y	complex1099	0.0307527
17	Y	complex1117	0.0307527
17	Y	complex1309	0.0307527
17	Y	complex1310	0.0307527
17	Y	complex323	0.0307527
17	Y	complex49	0.0307527
17	Y	complex999	0.0307527
17	Y	complex1115	0.0408015
18	N	complex708	0.0001223
18	N	complex709	0.0224659
18	N	complex573	0.0335167
18	N	complex764	0.0335167
18	N	complex743	0.0444477
19	N	complex1316	0.0178066
19	N	complex1324	0.0178066
19	N	complex1325	0.0178066
19	N	complex1326	0.0178066
19	N	complex23	0.0178066
19	N	complex1007	0.0265968
19	N	complex1008	0.0265968
19	N	complex1009	0.0265968
19	N	complex1162	0.0265968
19	N	complex1299	0.0265968
19	N	complex415	0.0265968
19	N	complex418	0.0265968
19	N	complex667	0.0265968
19	N	complex1006	0.0353125
19	N	complex1050	0.0353125
19	N	complex1339	0.0353125
19	N	complex413	0.0353125
19	N	complex566	0.0353125
19	N	complex1228	0.0439542
19	N	complex24	0.0439542
19	N	complex350	0.0439542
20	N	complex1007	0.0154564
20	N	complex1008	0.0154564
20	N	complex1009	0.0154564
20	N	complex1194	0.0154564
20	N	complex1006	0.0205601
20	N	complex310	0.0205601
21	Y	complex952	2.43889e-05
21	Y	complex950	0.000499458
21	Y	complex1171	0.000827728
21	Y	complex957	0.00171866
21	Y	complex1147	0.00941176
21	Y	complex962	0.00941176
21	Y	complex1011	0.0187393
21	Y	complex1148	0.0187393
21	Y	complex1149	0.0187393
21	Y	complex1166	0.0187393
21	Y	complex1188	0.0187393
21	Y	complex1288	0.0187393
21	Y	complex1321	0.0187393
21	Y	complex747	0.0187393
21	Y	complex806	0.0187393
21	Y	complex1010	0.0279834
21	Y	complex1181	0.0279834
21	Y	complex1192	0.0279834
21	Y	complex748	0.0279834
21	Y	complex812	0.0279834
21	Y	complex954	0.0279834
21	Y	complex958	0.0279834
21	Y	complex964	0.0279834
21	Y	complex973	0.0279834
21	Y	complex999	0.0279834
21	Y	complex1264	0.0371448
21	Y	complex566	0.0371448
21	Y	complex959	0.0371448
21	Y	complex960	0.0371448
21	Y	complex966	0.0371448
21	Y	complex974	0.0371448
22	Y	complex873	0.000535138
22	Y	complex956	0.000535138
22	Y	complex1264	0.00106121
22	Y	complex664	0.00106121
22	Y	complex1149	0.0271142
22	Y	complex875	0.0271142
22	Y	complex1032	0.0404038
22	Y	complex1065	0.0404038
22	Y	complex1138	0.0404038
22	Y	complex1187	0.0404038
22	Y	complex1190	0.0404038
22	Y	complex1191	0.0404038
22	Y	complex26	0.0404038
22	Y	complex347	0.0404038
22	Y	complex748	0.0404038
22	Y	complex872	0.0404038
22	Y	complex874	0.0404038
22	Y	complex883	0.0404038
22	Y	complex896	0.0404038
22	Y	complex964	0.0404038
23	Y	complex303	1.37756e-07
23	Y	complex419	0.00028971
23	Y	complex310	0.0224133
24	Y	complex1313	0.0150056
24	Y	complex1318	0.0150056
24	Y	complex1321	0.0150056
24	Y	complex1187	0.0224291
24	Y	complex937	0.0224291
24	Y	complex948	0.0224291
24	Y	complex958	0.0224291
24	Y	complex964	0.0224291
24	Y	complex173	0.0298
24	Y	complex596	0.0298
24	Y	complex959	0.0298
24	Y	complex966	0.0298
24	Y	complex968	0.0298
24	Y	complex974	0.0298
25	N	complex549	0.0103286
26	N	complex926	4.77512e-05
26	N	complex942	4.77512e-05
26	N	complex1219	0.00845464
26	N	complex1237	0.00845464
26	N	complex1238	0.00845464
26	N	complex1270	0.00845464
26	N	complex909	0.00845464
26	N	complex910	0.00845464
26	N	complex918	0.00845464
26	N	complex920	0.00845464
26	N	complex923	0.00845464
26	N	complex935	0.00845464
26	N	complex938	0.00845464
26	N	complex940	0.00845464
26	N	complex944	0.00845464
26	N	complex1125	0.0126581
26	N	complex1143	0.0126581
26	N	complex1198	0.0126581
26	N	complex1199	0.0126581
26	N	complex1202	0.0126581
26	N	complex1239	0.0126581
26	N	complex1272	0.0126581
26	N	complex1273	0.0126581
26	N	complex794	0.0126581
26	N	complex908	0.0126581
26	N	complex911	0.0126581
26	N	complex912	0.0126581
26	N	complex913	0.0126581
26	N	complex914	0.0126581
26	N	complex915	0.0126581
26	N	complex916	0.0126581
26	N	complex917	0.0126581
26	N	complex919	0.0126581
26	N	complex921	0.0126581
26	N	complex922	0.0126581
26	N	complex924	0.0126581
26	N	complex925	0.0126581
26	N	complex927	0.0126581
26	N	complex928	0.0126581
26	N	complex929	0.0126581
26	N	complex930	0.0126581
26	N	complex931	0.0126581
26	N	complex932	0.0126581
26	N	complex933	0.0126581
26	N	complex934	0.0126581
26	N	complex936	0.0126581
26	N	complex937	0.0126581
26	N	complex939	0.0126581
26	N	complex941	0.0126581
26	N	complex943	0.0126581
26	N	complex945	0.0126581
26	N	complex946	0.0126581
26	N	complex947	0.0126581
26	N	complex991	0.0126581
26	N	complex1122	0.0168457
26	N	complex907	0.0168457
27	Y	complex1069	9.64292e-07
27	Y	complex165	9.64292e-07
27	Y	complex168	9.64292e-07
27	Y	complex220	9.64292e-07
27	Y	complex246	4.0471e-06
27	Y	complex219	9.51385e-06
27	Y	complex247	5.22116e-05
27	Y	complex1042	0.00010236
27	Y	complex128	0.00010236
27	Y	complex217	0.00010236
27	Y	complex582	0.00010236
27	Y	complex250	0.000110385
27	Y	complex134	0.000150761
27	Y	complex130	0.000257823
27	Y	complex1070	0.00030515
27	Y	complex1099	0.00030515
27	Y	complex238	0.00030515
27	Y	complex249	0.00030515
27	Y	complex539	0.00030515
27	Y	complex851	0.00030515
27	Y	complex169	0.000606469
27	Y	complex183	0.000606469
27	Y	complex184	0.000606469
27	Y	complex215	0.000606469
27	Y	complex216	0.000606469
27	Y	complex244	0.000606469
27	Y	complex533	0.000606469
27	Y	complex844	0.000606469
27	Y	complex98	0.000606469
27	Y	complex185	0.00100444
27	Y	complex850	0.00100444
27	Y	complex1040	0.00149721
27	Y	complex1098	0.00149721
27	Y	complex182	0.00149721
27	Y	complex843	0.00149721
27	Y	complex848	0.00149721
27	Y	complex1096	0.00275986
27	Y	complex1041	0.00531997
27	Y	complex600	0.00634404
27	Y	complex543	0.00745062
27	Y	complex544	0.00745062
27	Y	complex853	0.0103529
27	Y	complex601	0.011249
27	Y	complex609	0.011249
27	Y	complex1011	0.0206035
27	Y	complex1029	0.0206035
27	Y	complex1071	0.0206035
27	Y	complex1092	0.0206035
27	Y	complex1094	0.0206035
27	Y	complex1101	0.0206035
27	Y	complex1105	0.0206035
27	Y	complex1256	0.0206035
27	Y	complex1259	0.0206035
27	Y	complex186	0.0206035
27	Y	complex218	0.0206035
27	Y	complex221	0.0206035
27	Y	complex559	0.0206035
27	Y	complex645	0.0206035
27	Y	complex709	0.0206035
27	Y	complex97	0.0206035
27	Y	complex1007	0.0307527
27	Y	complex1008	0.0307527
27	Y	complex1009	0.0307527
27	Y	complex1010	0.0307527
27	Y	complex1016	0.0307527
27	Y	complex1063	0.0307527
27	Y	complex1072	0.0307527
27	Y	complex1075	0.0307527
27	Y	complex1095	0.0307527
27	Y	complex1100	0.0307527
27	Y	complex1103	0.0307527
27	Y	complex1104	0.0307527
27	Y	complex126	0.0307527
27	Y	complex164	0.0307527
27	Y	complex170	0.0307527
27	Y	complex193	0.0307527
27	Y	complex214	0.0307527
27	Y	complex234	0.0307527
27	Y	complex237	0.0307527
27	Y	complex337	0.0307527
27	Y	complex34	0.0307527
27	Y	complex36	0.0307527
27	Y	complex487	0.0307527
27	Y	complex534	0.0307527
27	Y	complex585	0.0307527
27	Y	complex595	0.0307527
27	Y	complex643	0.0307527
27	Y	complex840	0.0307527
27	Y	complex842	0.0307527
27	Y	complex85	0.0307527
27	Y	complex1006	0.0408015
27	Y	complex1073	0.0408015
27	Y	complex1074	0.0408015
27	Y	complex338	0.0408015
27	Y	complex345	0.0408015
27	Y	complex43	0.0408015
27	Y	complex743	0.0408015
27	Y	complex841	0.0408015
28	Y	complex1306	2.83815e-06
28	Y	complex1256	8.41919e-05
28	Y	complex1207	0.000251148
28	Y	complex1206	0.000499458
28	Y	complex184	0.000499458
28	Y	complex1257	0.0187393
28	Y	complex1258	0.0187393
28	Y	complex1259	0.0187393
28	Y	complex1298	0.0187393
28	Y	complex423	0.0187393
28	Y	complex523	0.0187393
28	Y	complex641	0.0187393
28	Y	complex994	0.0187393
28	Y	complex1208	0.0279834
28	Y	complex289	0.0279834
28	Y	complex321	0.0279834
28	Y	complex471	0.0279834
28	Y	complex49	0.0279834
28	Y	complex553	0.0279834
28	Y	complex643	0.0279834
28	Y	complex764	0.0279834
28	Y	complex793	0.0279834
28	Y	complex183	0.0371448
28	Y	complex290	0.0371448
28	Y	complex4	0.0371448
28	Y	complex555	0.0371448
28	Y	complex185	0.046224
28	Y	complex558	0.046224
29	Y	complex814	4.65271e-05
29	Y	complex1231	0.0140711
29	Y	complex1232	0.0140711
29	Y	complex1250	0.0140711
29	Y	complex44	0.0140711
29	Y	complex997	0.0140711
29	Y	complex1234	0.0210372
29	Y	complex245	0.0210372
29	Y	complex540	0.0210372
29	Y	complex815	0.0210372
29	Y	complex956	0.0210372
29	Y	complex995	0.0210372
29	Y	complex996	0.0210372
29	Y	complex664	0.0279573
29	Y	complex651	0.0348317
29	Y	complex652	0.0348317
29	Y	complex670	0.0348317
29	Y	complex985	0.0416607
30	N	complex748	0.000120515
30	N	complex747	0.0131361
31	N	complex748	2.78724e-05
31	N	complex813	2.78724e-05
31	N	complex747	0.00657893
31	N	complex1007	0.00985446
31	N	complex397	0.0389201
32	N	complex1019	0.00705882
32	N	complex1262	0.0140711
32	N	complex1263	0.0140711
32	N	complex1336	0.0140711
32	N	complex953	0.0140711
32	N	complex69	0.0210372
33	Y	complex1002	0.008
33	Y	complex1000	0.0159397
33	Y	complex1001	0.0159397
33	Y	complex1102	0.0159397
33	Y	complex1117	0.0238196
33	Y	complex1309	0.0238196
33	Y	complex1310	0.0238196
33	Y	complex323	0.0238196
33	Y	complex49	0.0238196
33	Y	complex973	0.0238196
33	Y	complex999	0.0238196
33	Y	complex1115	0.0316401
33	Y	complex850	0.0394016
34	Y	complex418	5.10949e-07
34	Y	complex667	5.10949e-07
34	Y	complex24	5.05546e-06
34	Y	complex823	5.05546e-06
34	Y	complex1162	0.000202368
34	Y	complex1299	0.000202368
34	Y	complex1030	0.000402703
34	Y	complex1031	0.000402703
34	Y	complex566	0.000402703
34	Y	complex1228	0.000667801
34	Y	complex409	0.000667801
34	Y	complex9	0.000996673
34	Y	complex746	0.00138834
34	Y	complex822	0.00293047
34	Y	complex1158	0.0168734
34	Y	complex1159	0.0168734
34	Y	complex2	0.0168734
34	Y	complex3	0.0168734
34	Y	complex1139	0.0252089
34	Y	complex1145	0.0252089
34	Y	complex1151	0.0252089
34	Y	complex1173	0.0252089
34	Y	complex118	0.0252089
34	Y	complex1182	0.0252089
34	Y	complex1183	0.0252089
34	Y	complex1274	0.0252089
34	Y	complex322	0.0252089
34	Y	complex415	0.0252089
34	Y	complex759	0.0252089
34	Y	complex1174	0.0334776
34	Y	complex1339	0.0334776
34	Y	complex413	0.0334776
34	Y	complex565	0.0334776
34	Y	complex714	0.0334776
34	Y	complex824	0.0416801
34	Y	complex825	0.0416801
34	Y	complex1307	0.0498167
34	Y	complex992	0.0498167
35	Y	complex708	0.0206035
35	Y	complex573	0.0307527
35	Y	complex749	0.0307527
36	Y	complex812	4.77512e-05
36	Y	complex1011	0.00845464
36	Y	complex1010	0.0126581
36	Y	complex754	0.0126581
36	Y	complex999	0.0126581
36	Y	complex566	0.0168457
36	Y	complex950	0.0168457
36	Y	complex686	0.0251735
36	Y	complex998	0.0251735
36	Y	complex1033	0.0293139
36	Y	complex251	0.0457195
37	Y	complex183	2.83815e-06
37	Y	complex184	2.83815e-06
37	Y	complex185	7.05274e-06
37	Y	complex1211	3.87878e-05
37	Y	complex1256	8.41919e-05
37	Y	complex1257	8.41919e-05
37	Y	complex1258	8.41919e-05
37	Y	complex1259	8.41919e-05
37	Y	complex1260	8.41919e-05
37	Y	complex1261	8.41919e-05
37	Y	complex643	0.000251148
37	Y	complex764	0.000251148
37	Y	complex182	0.00123458
37	Y	complex542	0.00291312
37	Y	complex543	0.0061707
37	Y	complex853	0.00941176
37	Y	complex1001	0.0187393
37	Y	complex1071	0.0187393
37	Y	complex1092	0.0187393
37	Y	complex1094	0.0187393
37	Y	complex1101	0.0187393
37	Y	complex1105	0.0187393
37	Y	complex128	0.0187393
37	Y	complex186	0.0187393
37	Y	complex507	0.0187393
37	Y	complex559	0.0187393
37	Y	complex641	0.0187393
37	Y	complex645	0.0187393
37	Y	complex858	0.0187393
37	Y	complex97	0.0187393
37	Y	complex994	0.0187393
37	Y	complex1014	0.0279834
37	Y	complex1072	0.0279834
37	Y	complex1075	0.0279834
37	Y	complex1095	0.0279834
37	Y	complex1099	0.0279834
37	Y	complex1100	0.0279834
37	Y	complex1103	0.0279834
37	Y	complex1104	0.0279834
37	Y	complex126	0.0279834
37	Y	complex164	0.0279834
37	Y	complex165	0.0279834
37	Y	complex168	0.0279834
37	Y	complex220	0.0279834
37	Y	complex238	0.0279834
37	Y	complex249	0.0279834
37	Y	complex321	0.0279834
37	Y	complex487	0.0279834
37	Y	complex49	0.0279834
37	Y	complex539	0.0279834
37	Y	complex553	0.0279834
37	Y	complex595	0.0279834
37	Y	complex793	0.0279834
37	Y	complex840	0.0279834
37	Y	complex842	0.0279834
37	Y	complex1073	0.0371448
37	Y	complex1074	0.0371448
37	Y	complex169	0.0371448
37	Y	complex4	0.0371448
37	Y	complex533	0.0371448
37	Y	complex555	0.0371448
37	Y	complex841	0.0371448
37	Y	complex98	0.0371448
37	Y	complex1220	0.046224
37	Y	complex172	0.046224
37	Y	complex219	0.046224
37	Y	complex558	0.046224
37	Y	complex833	0.046224
37	Y	complex839	0.046224
38	Y	complex748	1.44018e-06
38	Y	complex747	0.000132935
38	Y	complex959	0.000786131
38	Y	complex974	0.000786131
38	Y	complex957	0.00269237
38	Y	complex1149	0.0233965
38	Y	complex1163	0.0233965
38	Y	complex1193	0.0233965
38	Y	complex1288	0.0233965
38	Y	complex1312	0.0233965
38	Y	complex393	0.0233965
38	Y	complex806	0.0233965
38	Y	complex1181	0.0348968
38	Y	complex1190	0.0348968
38	Y	complex1191	0.0348968
38	Y	complex1286	0.0348968
38	Y	complex392	0.0348968
38	Y	complex956	0.0348968
38	Y	complex958	0.0348968
38	Y	complex973	0.0348968
38	Y	complex1186	0.046267
38	Y	complex1264	0.046267
38	Y	complex950	0.046267
38	Y	complex960	0.046267
38	Y	complex965	0.046267
38	Y	complex966	0.046267
39	N	complex186	0.0233965
39	N	complex562	0.0233965
39	N	complex418	0.0348968
39	N	complex441	0.0348968
39	N	complex667	0.0348968
39	N	complex722	0.0348968
39	N	complex723	0.0348968
39	N	complex995	0.0348968
39	N	complex1034	0.046267
39	N	complex1050	0.046267
39	N	complex183	0.046267
39	N	complex184	0.046267
39	N	complex980	0.046267
40	N	complex1019	0.00847059
40	N	complex1262	0.0168734
40	N	complex1263	0.0168734
40	N	complex69	0.0252089
40	N	complex864	0.0252089
40	N	complex951	0.0252089
40	N	complex647	0.0416801
41	N	complex905	0.007517
41	N	complex1275	0.0112569
41	N	complex897	0.0112569
41	N	complex903	0.0112569
41	N	complex904	0.0112569
41	N	complex906	0.0112569
41	N	complex1133	0.0149845
41	N	complex1150	0.0149845
41	N	complex901	0.0149845
41	N	complex902	0.0149845
41	N	complex159	0.0186998
41	N	complex697	0.0260936
41	N	complex698	0.0370929
41	N	complex694	0.0479834
42	N	complex576	0.0103286
44	N	complex794	7.51396e-08
44	N	complex903	5.96703e-05
44	N	complex1150	0.000119041
44	N	complex1097	0.00939182
44	N	complex905	0.00939182
44	N	complex1032	0.0140579
44	N	complex1107	0.0140579
44	N	complex1118	0.0140579
44	N	complex1121	0.0140579
44	N	complex1141	0.0140579
44	N	complex1269	0.0140579
44	N	complex1275	0.0140579
44	N	complex289	0.0140579
44	N	complex888	0.0140579
44	N	complex889	0.0140579
44	N	complex890	0.0140579
44	N	complex891	0.0140579
44	N	complex893	0.0140579
44	N	complex894	0.0140579
44	N	complex895	0.0140579
44	N	complex896	0.0140579
44	N	complex897	0.0140579
44	N	complex898	0.0140579
44	N	complex899	0.0140579
44	N	complex904	0.0140579
44	N	complex906	0.0140579
44	N	complex926	0.0140579
44	N	complex942	0.0140579
44	N	complex1133	0.0187042
44	N	complex290	0.0187042
44	N	complex790	0.0187042
44	N	complex887	0.0187042
44	N	complex892	0.0187042
44	N	complex901	0.0187042
44	N	complex902	0.0187042
45	N	complex708	0.000144012
45	N	complex573	0.000428781
45	N	complex1002	0.0122353
45	N	complex1	0.0243266
45	N	complex1000	0.0243266
45	N	complex1001	0.0243266
45	N	complex1102	0.0243266
45	N	complex2	0.0243266
45	N	complex3	0.0243266
45	N	complex1117	0.0362755
45	N	complex1309	0.0362755
45	N	complex1310	0.0362755
45	N	complex299	0.0362755
45	N	complex323	0.0362755
45	N	complex49	0.0362755
45	N	complex999	0.0362755
45	N	complex1115	0.0480836
46	Y	complex419	0.00130077
46	Y	complex1002	0.0117647
46	Y	complex1000	0.0233965
46	Y	complex1001	0.0233965
46	Y	complex1102	0.0233965
46	Y	complex1184	0.0233965
46	Y	complex1229	0.0233965
46	Y	complex1302	0.0233965
46	Y	complex236	0.0233965
46	Y	complex1099	0.0348968
46	Y	complex1117	0.0348968
46	Y	complex1167	0.0348968
46	Y	complex1183	0.0348968
46	Y	complex1309	0.0348968
46	Y	complex1310	0.0348968
46	Y	complex323	0.0348968
46	Y	complex49	0.0348968
46	Y	complex999	0.0348968
46	Y	complex1115	0.046267
47	N	complex26	0.0168536
47	N	complex305	0.0168536
47	N	complex748	0.0168536
47	N	complex937	0.0168536
47	N	complex1292	0.0443653
48	Y	complex1232	1.99402e-05
48	Y	complex128	1.99402e-05
48	Y	complex997	1.99402e-05
48	Y	complex1099	5.96703e-05
48	Y	complex996	5.96703e-05
48	Y	complex1001	0.00939182
48	Y	complex1071	0.00939182
48	Y	complex1092	0.00939182
48	Y	complex1094	0.00939182
48	Y	complex1101	0.00939182
48	Y	complex1105	0.00939182
48	Y	complex1231	0.00939182
48	Y	complex507	0.00939182
48	Y	complex858	0.00939182
48	Y	complex97	0.00939182
48	Y	complex1013	0.0140579
48	Y	complex1014	0.0140579
48	Y	complex1069	0.0140579
48	Y	complex1072	0.0140579
48	Y	complex1075	0.0140579
48	Y	complex1095	0.0140579
48	Y	complex1100	0.0140579
48	Y	complex1103	0.0140579
48	Y	complex1104	0.0140579
48	Y	complex126	0.0140579
48	Y	complex249	0.0140579
48	Y	complex764	0.0140579
48	Y	complex840	0.0140579
48	Y	complex842	0.0140579
48	Y	complex995	0.0140579
48	Y	complex1073	0.0187042
48	Y	complex1074	0.0187042
48	Y	complex183	0.0187042
48	Y	complex533	0.0187042
48	Y	complex841	0.0187042
48	Y	complex98	0.0187042
48	Y	complex651	0.0233308
48	Y	complex652	0.0233308
48	Y	complex839	0.0233308
48	Y	complex1098	0.0279377
48	Y	complex15	0.0279377
48	Y	complex248	0.0279377
48	Y	complex55	0.0279377
48	Y	complex490	0.0325251
48	Y	complex697	0.0325251
48	Y	complex1096	0.0370929
48	Y	complex1211	0.0370929
48	Y	complex247	0.0370929
48	Y	complex125	0.0416414
48	Y	complex542	0.0416414
48	Y	complex250	0.0461705
48	Y	complex698	0.0461705
51	Y	complex1084	0.00939182
51	Y	complex1280	0.00939182
51	Y	complex1287	0.00939182
51	Y	complex1007	0.0140579
51	Y	complex1008	0.0140579
51	Y	complex1009	0.0140579
51	Y	complex1278	0.0140579
51	Y	complex1006	0.0187042
51	Y	complex1228	0.0233308
52	N	complex1011	0.00939182
52	N	complex1007	0.0140579
52	N	complex1008	0.0140579
52	N	complex1009	0.0140579
52	N	complex1010	0.0140579
52	N	complex1016	0.0140579
52	N	complex1006	0.0187042
53	N	complex708	0.00939182
53	N	complex900	0.00939182
53	N	complex883	0.0140579
53	N	complex1122	0.0187042
53	N	complex901	0.0187042
53	N	complex907	0.0187042
54	N	complex182	0.000595788
54	N	complex544	0.00301736
54	N	complex1224	0.00658824
54	N	complex1212	0.0131361
54	N	complex1213	0.0131361
54	N	complex1225	0.0131361
54	N	complex709	0.0131361
54	N	complex1214	0.019644
54	N	complex1215	0.019644
54	N	complex129	0.019644
54	N	complex739	0.019644
54	N	complex783	0.019644
54	N	complex1079	0.0261119
54	N	complex743	0.0261119
54	N	complex225	0.0389291
55	Y	complex170	7.51396e-08
55	Y	complex234	7.51396e-08
55	Y	complex237	7.51396e-08
55	Y	complex169	2.99815e-07
55	Y	complex215	2.99815e-07
55	Y	complex244	2.99815e-07
55	Y	complex219	7.47682e-07
55	Y	complex247	4.156e-06
55	Y	complex246	1.6166e-05
55	Y	complex171	1.99402e-05
55	Y	complex222	1.99402e-05
55	Y	complex238	5.96703e-05
55	Y	complex216	0.000119041
55	Y	complex1098	0.000296108
55	Y	complex248	0.000296108
55	Y	complex250	0.00087943
55	Y	complex130	0.00151288
55	Y	complex1001	0.00939182
55	Y	complex1042	0.00939182
55	Y	complex1071	0.00939182
55	Y	complex1092	0.00939182
55	Y	complex1094	0.00939182
55	Y	complex1101	0.00939182
55	Y	complex1105	0.00939182
55	Y	complex128	0.00939182
55	Y	complex1316	0.00939182
55	Y	complex1324	0.00939182
55	Y	complex1325	0.00939182
55	Y	complex1326	0.00939182
55	Y	complex217	0.00939182
55	Y	complex218	0.00939182
55	Y	complex221	0.00939182
55	Y	complex223	0.00939182
55	Y	complex582	0.00939182
55	Y	complex858	0.00939182
55	Y	complex97	0.00939182
55	Y	complex1014	0.0140579
55	Y	complex1072	0.0140579
55	Y	complex1075	0.0140579
55	Y	complex1095	0.0140579
55	Y	complex1099	0.0140579
55	Y	complex1100	0.0140579
55	Y	complex1103	0.0140579
55	Y	complex1104	0.0140579
55	Y	complex126	0.0140579
55	Y	complex164	0.0140579
55	Y	complex165	0.0140579
55	Y	complex168	0.0140579
55	Y	complex214	0.0140579
55	Y	complex220	0.0140579
55	Y	complex249	0.0140579
55	Y	complex840	0.0140579
55	Y	complex842	0.0140579
55	Y	complex851	0.0140579
55	Y	complex1073	0.0187042
55	Y	complex1074	0.0187042
55	Y	complex132	0.0187042
55	Y	complex43	0.0187042
55	Y	complex533	0.0187042
55	Y	complex841	0.0187042
55	Y	complex98	0.0187042
55	Y	complex1255	0.0233308
55	Y	complex761	0.0233308
55	Y	complex839	0.0233308
55	Y	complex850	0.0233308
55	Y	complex763	0.0325251
55	Y	complex1096	0.0370929
55	Y	complex637	0.0370929
55	Y	complex125	0.0416414
55	Y	complex131	0.0416414
55	Y	complex762	0.0416414
56	Y	complex1256	5.31738e-05
56	Y	complex1257	5.31738e-05
56	Y	complex1258	5.31738e-05
56	Y	complex184	0.000316244
56	Y	complex185	0.000524757
56	Y	complex1211	0.00145004
56	Y	complex1001	0.0150056
56	Y	complex1259	0.0150056
56	Y	complex1260	0.0150056
56	Y	complex1261	0.0150056
56	Y	complex482	0.0150056
56	Y	complex858	0.0150056
56	Y	complex1014	0.0224291
56	Y	complex764	0.0224291
56	Y	complex183	0.0298
56	Y	complex1200	0.0371188
56	Y	complex1220	0.0371188
56	Y	complex725	0.0371188
56	Y	complex182	0.0443858
56	Y	complex742	0.0443858
57	N	complex69	0.000139011
57	N	complex1019	0.00705882
57	N	complex1232	0.0140711
57	N	complex1262	0.0140711
57	N	complex1263	0.0140711
57	N	complex1342	0.0140711
57	N	complex423	0.0140711
57	N	complex997	0.0140711
57	N	complex1013	0.0210372
57	N	complex1037	0.0210372
57	N	complex336	0.0210372
57	N	complex995	0.0210372
57	N	complex996	0.0210372
57	N	complex1146	0.0279573
57	N	complex1206	0.0279573
57	N	complex1285	0.0279573
57	N	complex1306	0.0279573
57	N	complex18	0.0279573
57	N	complex19	0.0279573
57	N	complex261	0.0279573
57	N	complex291	0.0348317
57	N	complex651	0.0348317
57	N	complex652	0.0348317
57	N	complex68	0.0348317
58	N	complex1001	0.0178066
58	N	complex1149	0.0178066
58	N	complex505	0.0178066
58	N	complex506	0.0178066
58	N	complex858	0.0178066
58	N	complex1014	0.0265968
58	N	complex1192	0.0265968
58	N	complex896	0.0265968
58	N	complex956	0.0265968
58	N	complex964	0.0265968
58	N	complex1264	0.0353125
58	N	complex596	0.0353125
58	N	complex597	0.0353125
58	N	complex664	0.0353125
58	N	complex959	0.0353125
58	N	complex974	0.0353125
59	Y	complex322	0.0126581
59	Y	complex748	0.0126581
59	Y	complex812	0.0126581
59	Y	complex173	0.0168457
59	Y	complex1228	0.0210175
59	Y	complex1033	0.0293139
60	N	complex1077	0.00939182
60	N	complex322	0.0140579
60	N	complex1228	0.0233308
61	Y	complex1146	8.43934e-10
61	Y	complex1285	8.43934e-10
61	Y	complex18	8.43934e-10
61	Y	complex19	8.43934e-10
61	Y	complex261	8.43934e-10
61	Y	complex68	4.20535e-09
61	Y	complex1037	1.79083e-07
61	Y	complex262	7.13799e-07
61	Y	complex263	7.13799e-07
61	Y	complex1342	3.4563e-05
61	Y	complex1038	0.000103331
61	Y	complex1206	0.000205948
61	Y	complex1306	0.000205948
61	Y	complex1341	0.00611765
61	Y	complex1001	0.0122007
61	Y	complex1076	0.0122007
61	Y	complex1077	0.0122007
61	Y	complex1256	0.0122007
61	Y	complex1259	0.0122007
61	Y	complex1298	0.0122007
61	Y	complex423	0.0122007
61	Y	complex858	0.0122007
61	Y	complex1009	0.0182494
61	Y	complex1014	0.0182494
61	Y	complex1207	0.0182494
61	Y	complex289	0.0182494
61	Y	complex471	0.0182494
61	Y	complex183	0.0242639
61	Y	complex184	0.0242639
61	Y	complex290	0.0242639
61	Y	complex185	0.0302444
61	Y	complex182	0.036191
62	Y	complex1077	0.00939182
62	Y	complex1081	0.00939182
62	Y	complex1017	0.0140579
62	Y	complex914	0.0140579
62	Y	complex68	0.0233308
63	N	complex1040	0.000296108
63	N	complex848	0.000296108
63	N	complex134	0.00107216
63	N	complex130	0.00151288
63	N	complex543	0.00151288
63	N	complex544	0.00151288
63	N	complex1001	0.00939182
63	N	complex1071	0.00939182
63	N	complex1092	0.00939182
63	N	complex1094	0.00939182
63	N	complex1101	0.00939182
63	N	complex1105	0.00939182
63	N	complex128	0.00939182
63	N	complex858	0.00939182
63	N	complex97	0.00939182
63	N	complex1014	0.0140579
63	N	complex1069	0.0140579
63	N	complex1070	0.0140579
63	N	complex1072	0.0140579
63	N	complex1075	0.0140579
63	N	complex1095	0.0140579
63	N	complex1099	0.0140579
63	N	complex1100	0.0140579
63	N	complex1103	0.0140579
63	N	complex1104	0.0140579
63	N	complex126	0.0140579
63	N	complex249	0.0140579
63	N	complex539	0.0140579
63	N	complex840	0.0140579
63	N	complex842	0.0140579
63	N	complex1073	0.0187042
63	N	complex1074	0.0187042
63	N	complex533	0.0187042
63	N	complex841	0.0187042
63	N	complex98	0.0187042
63	N	complex839	0.0233308
63	N	complex1098	0.0279377
63	N	complex248	0.0279377
63	N	complex1096	0.0370929
63	N	complex247	0.0370929
63	N	complex125	0.0416414
63	N	complex250	0.0461705
64	Y	complex1071	0.00939182
64	Y	complex1092	0.00939182
64	Y	complex1094	0.00939182
64	Y	complex1101	0.00939182
64	Y	complex1105	0.00939182
64	Y	complex128	0.00939182
64	Y	complex97	0.00939182
64	Y	complex1072	0.0140579
64	Y	complex1075	0.0140579
64	Y	complex1095	0.0140579
64	Y	complex1099	0.0140579
64	Y	complex1100	0.0140579
64	Y	complex1103	0.0140579
64	Y	complex1104	0.0140579
64	Y	complex126	0.0140579
64	Y	complex249	0.0140579
64	Y	complex26	0.0140579
64	Y	complex347	0.0140579
64	Y	complex840	0.0140579
64	Y	complex842	0.0140579
64	Y	complex1073	0.0187042
64	Y	complex1074	0.0187042
64	Y	complex1160	0.0187042
64	Y	complex533	0.0187042
64	Y	complex841	0.0187042
64	Y	complex98	0.0187042
64	Y	complex839	0.0233308
64	Y	complex1098	0.0279377
64	Y	complex248	0.0279377
64	Y	complex1096	0.0370929
64	Y	complex247	0.0370929
64	Y	complex125	0.0416414
64	Y	complex250	0.0461705
65	Y	complex1002	0.00470588
65	Y	complex1000	0.00939182
65	Y	complex1001	0.00939182
65	Y	complex1102	0.00939182
65	Y	complex814	0.00939182
65	Y	complex1117	0.0140579
65	Y	complex1309	0.0140579
65	Y	complex1310	0.0140579
65	Y	complex323	0.0140579
65	Y	complex49	0.0140579
65	Y	complex999	0.0140579
65	Y	complex1115	0.0187042
65	Y	complex850	0.0233308
65	Y	complex821	0.0416414
66	Y	complex1077	0.00939182
66	Y	complex576	0.00939182
66	Y	complex275	0.0279377
67	Y	complex562	0.00939182
67	Y	complex441	0.0140579
67	Y	complex1034	0.0187042
68	Y	complex303	5.96703e-05
68	Y	complex419	0.000197903
68	Y	complex1001	0.00939182
68	Y	complex814	0.00939182
68	Y	complex858	0.00939182
68	Y	complex1014	0.0140579
68	Y	complex245	0.0140579
68	Y	complex815	0.0140579
68	Y	complex961	0.0140579
68	Y	complex310	0.0187042
69	N	complex1001	1.99402e-05
69	N	complex1002	0.00470588
69	N	complex1000	0.00939182
69	N	complex1102	0.00939182
69	N	complex858	0.00939182
69	N	complex1014	0.0140579
69	N	complex1117	0.0140579
69	N	complex1309	0.0140579
69	N	complex1310	0.0140579
69	N	complex323	0.0140579
69	N	complex49	0.0140579
69	N	complex999	0.0140579
69	N	complex1025	0.0187042
69	N	complex1115	0.0187042
69	N	complex159	0.0233308
69	N	complex850	0.0233308
69	N	complex821	0.0416414
70	N	complex802	1.03317e-07
70	N	complex803	1.03317e-07
70	N	complex804	1.03317e-07
70	N	complex801	2.43713e-05
70	N	complex805	2.43713e-05
70	N	complex1228	0.000241653
70	N	complex806	0.0103286
70	N	complex322	0.0154564
70	N	complex926	0.0154564
70	N	complex942	0.0154564
70	N	complex566	0.0205601
71	N	complex1001	0.00939182
71	N	complex709	0.00939182
71	N	complex858	0.00939182
71	N	complex1014	0.0140579
71	N	complex1090	0.0140579
71	N	complex149	0.0140579
71	N	complex152	0.0140579
71	N	complex154	0.0140579
71	N	complex155	0.0140579
71	N	complex1089	0.0187042
71	N	complex743	0.0187042
71	N	complex828	0.0187042
71	N	complex829	0.0187042
71	N	complex830	0.0187042
71	N	complex1200	0.0233308
71	N	complex1098	0.0279377
71	N	complex742	0.0279377
71	N	complex1096	0.0370929
71	N	complex1289	0.0370929
71	N	complex150	0.0370929
71	N	complex153	0.0370929
71	N	complex767	0.0461705
72	N	complex544	0.00151288
72	N	complex129	0.0140579
72	N	complex764	0.0140579
72	N	complex836	0.0140579
72	N	complex838	0.0187042
72	N	complex182	0.0279377
72	N	complex1211	0.0370929
72	N	complex542	0.0416414
73	N	complex2	0.00939182
73	N	complex1162	0.0140579
73	N	complex1299	0.0140579
73	N	complex415	0.0140579
73	N	complex418	0.0140579
73	N	complex667	0.0140579
73	N	complex759	0.0140579
73	N	complex1339	0.0187042
73	N	complex413	0.0187042
73	N	complex24	0.0233308
73	N	complex1307	0.0279377
73	N	complex746	0.0325251
75	N	complex802	5.96703e-05
75	N	complex803	5.96703e-05
75	N	complex1228	0.000197903
75	N	complex801	0.00939182
75	N	complex805	0.00939182
75	N	complex322	0.0140579
75	N	complex804	0.0140579
75	N	complex566	0.0187042
77	N	complex935	1.99402e-05
77	N	complex1014	5.96703e-05
77	N	complex1239	5.96703e-05
77	N	complex932	5.96703e-05
77	N	complex933	5.96703e-05
77	N	complex934	5.96703e-05
77	N	complex1001	0.00939182
77	N	complex1094	0.00939182
77	N	complex1195	0.00939182
77	N	complex1219	0.00939182
77	N	complex1237	0.00939182
77	N	complex1238	0.00939182
77	N	complex1270	0.00939182
77	N	complex1330	0.00939182
77	N	complex858	0.00939182
77	N	complex909	0.00939182
77	N	complex910	0.00939182
77	N	complex918	0.00939182
77	N	complex920	0.00939182
77	N	complex923	0.00939182
77	N	complex938	0.00939182
77	N	complex940	0.00939182
77	N	complex944	0.00939182
77	N	complex1013	0.0140579
77	N	complex1016	0.0140579
77	N	complex1056	0.0140579
77	N	complex1057	0.0140579
77	N	complex1058	0.0140579
77	N	complex1109	0.0140579
77	N	complex1111	0.0140579
77	N	complex1125	0.0140579
77	N	complex1143	0.0140579
77	N	complex1198	0.0140579
77	N	complex1199	0.0140579
77	N	complex1202	0.0140579
77	N	complex1272	0.0140579
77	N	complex1273	0.0140579
77	N	complex1333	0.0140579
77	N	complex792	0.0140579
77	N	complex793	0.0140579
77	N	complex908	0.0140579
77	N	complex911	0.0140579
77	N	complex912	0.0140579
77	N	complex913	0.0140579
77	N	complex914	0.0140579
77	N	complex915	0.0140579
77	N	complex916	0.0140579
77	N	complex917	0.0140579
77	N	complex919	0.0140579
77	N	complex921	0.0140579
77	N	complex922	0.0140579
77	N	complex924	0.0140579
77	N	complex925	0.0140579
77	N	complex926	0.0140579
77	N	complex927	0.0140579
77	N	complex928	0.0140579
77	N	complex929	0.0140579
77	N	complex930	0.0140579
77	N	complex931	0.0140579
77	N	complex936	0.0140579
77	N	complex937	0.0140579
77	N	complex939	0.0140579
77	N	complex941	0.0140579
77	N	complex942	0.0140579
77	N	complex943	0.0140579
77	N	complex945	0.0140579
77	N	complex946	0.0140579
77	N	complex947	0.0140579
77	N	complex1006	0.0187042
77	N	complex1015	0.0187042
77	N	complex1050	0.0187042
77	N	complex1122	0.0187042
77	N	complex790	0.0187042
77	N	complex791	0.0187042
77	N	complex907	0.0187042
77	N	complex1200	0.0233308
77	N	complex825	0.0233308
77	N	complex742	0.0279377
77	N	complex1108	0.0461705
78	N	complex1016	7.51396e-08
78	N	complex1006	2.99815e-07
78	N	complex1013	5.96703e-05
78	N	complex1014	5.96703e-05
78	N	complex1056	5.96703e-05
78	N	complex1057	5.96703e-05
78	N	complex1058	5.96703e-05
78	N	complex1111	5.96703e-05
78	N	complex1015	0.000119041
78	N	complex1050	0.000119041
78	N	complex742	0.000296108
78	N	complex1108	0.00087943
78	N	complex1011	0.00939182
78	N	complex1012	0.00939182
78	N	complex1094	0.00939182
78	N	complex1195	0.00939182
78	N	complex1213	0.00939182
78	N	complex1225	0.00939182
78	N	complex1330	0.00939182
78	N	complex1331	0.00939182
78	N	complex1007	0.0140579
78	N	complex1008	0.0140579
78	N	complex1009	0.0140579
78	N	complex1010	0.0140579
78	N	complex1107	0.0140579
78	N	complex1109	0.0140579
78	N	complex1214	0.0140579
78	N	complex1221	0.0140579
78	N	complex1276	0.0140579
78	N	complex1328	0.0140579
78	N	complex1333	0.0140579
78	N	complex1334	0.0140579
78	N	complex792	0.0140579
78	N	complex793	0.0140579
78	N	complex877	0.0140579
78	N	complex790	0.0187042
78	N	complex791	0.0187042
78	N	complex876	0.0187042
78	N	complex1200	0.0233308
78	N	complex825	0.0233308
79	N	complex1001	0.00939182
79	N	complex858	0.00939182
79	N	complex1014	0.0140579
79	N	complex1017	0.0140579
79	N	complex1018	0.0140579
79	N	complex69	0.0140579
79	N	complex697	0.0325251
79	N	complex698	0.0461705
80	N	complex1001	0.00939182
80	N	complex858	0.00939182
80	N	complex1014	0.0140579
81	Y	complex1318	0.0196717
81	Y	complex1321	0.0196717
81	Y	complex1336	0.0196717
81	Y	complex26	0.0293687
81	Y	complex173	0.0389744
81	Y	complex966	0.0389744
82	N	complex69	0.000139011
82	N	complex1019	0.00705882
82	N	complex1262	0.0140711
82	N	complex1263	0.0140711
82	N	complex1099	0.0210372
82	N	complex336	0.0210372
82	N	complex490	0.0484446
83	N	complex1001	0.0140711
83	N	complex1097	0.0140711
83	N	complex858	0.0140711
83	N	complex882	0.0140711
83	N	complex886	0.0140711
83	N	complex938	0.0140711
83	N	complex1014	0.0210372
83	N	complex1107	0.0210372
83	N	complex1118	0.0210372
83	N	complex1121	0.0210372
83	N	complex1143	0.0210372
83	N	complex1269	0.0210372
83	N	complex1271	0.0210372
83	N	complex1276	0.0210372
83	N	complex877	0.0210372
83	N	complex878	0.0210372
83	N	complex879	0.0210372
83	N	complex880	0.0210372
83	N	complex881	0.0210372
83	N	complex884	0.0210372
83	N	complex885	0.0210372
83	N	complex888	0.0210372
83	N	complex889	0.0210372
83	N	complex890	0.0210372
83	N	complex891	0.0210372
83	N	complex893	0.0210372
83	N	complex894	0.0210372
83	N	complex895	0.0210372
83	N	complex896	0.0210372
83	N	complex898	0.0210372
83	N	complex899	0.0210372
83	N	complex876	0.0279573
83	N	complex887	0.0279573
83	N	complex892	0.0279573
85	N	complex1228	0.000459597
85	N	complex1001	0.0140711
85	N	complex801	0.0140711
85	N	complex806	0.0140711
85	N	complex858	0.0140711
85	N	complex1014	0.0210372
85	N	complex26	0.0210372
85	N	complex322	0.0210372
85	N	complex802	0.0210372
85	N	complex803	0.0210372
85	N	complex804	0.0210372
85	N	complex926	0.0210372
85	N	complex942	0.0210372
85	N	complex566	0.0279573
86	N	complex1001	0.0140711
86	N	complex858	0.0140711
86	N	complex1014	0.0210372
86	N	complex90	0.0348317
87	Y	complex184	1.13478e-06
87	Y	complex185	2.82493e-06
87	Y	complex1256	4.65271e-05
87	Y	complex1257	4.65271e-05
87	Y	complex1258	4.65271e-05
87	Y	complex183	0.000276888
87	Y	complex182	0.000686582
87	Y	complex1211	0.00127119
87	Y	complex1001	0.0140711
87	Y	complex1071	0.0140711
87	Y	complex1092	0.0140711
87	Y	complex1094	0.0140711
87	Y	complex1101	0.0140711
87	Y	complex1105	0.0140711
87	Y	complex1259	0.0140711
87	Y	complex1260	0.0140711
87	Y	complex1261	0.0140711
87	Y	complex128	0.0140711
87	Y	complex186	0.0140711
87	Y	complex641	0.0140711
87	Y	complex858	0.0140711
87	Y	complex97	0.0140711
87	Y	complex994	0.0140711
87	Y	complex1014	0.0210372
87	Y	complex1072	0.0210372
87	Y	complex1075	0.0210372
87	Y	complex1095	0.0210372
87	Y	complex1099	0.0210372
87	Y	complex1100	0.0210372
87	Y	complex1103	0.0210372
87	Y	complex1104	0.0210372
87	Y	complex126	0.0210372
87	Y	complex249	0.0210372
87	Y	complex26	0.0210372
87	Y	complex321	0.0210372
87	Y	complex49	0.0210372
87	Y	complex643	0.0210372
87	Y	complex764	0.0210372
87	Y	complex793	0.0210372
87	Y	complex840	0.0210372
87	Y	complex842	0.0210372
87	Y	complex1073	0.0279573
87	Y	complex1074	0.0279573
87	Y	complex4	0.0279573
87	Y	complex533	0.0279573
87	Y	complex841	0.0279573
87	Y	complex98	0.0279573
87	Y	complex1220	0.0348317
87	Y	complex839	0.0348317
87	Y	complex1098	0.0416607
87	Y	complex248	0.0416607
87	Y	complex992	0.0416607
87	Y	complex320	0.0484446
87	Y	complex820	0.0484446
88	N	complex1002	0.00658824
88	N	complex1000	0.0131361
88	N	complex1001	0.0131361
88	N	complex1011	0.0131361
88	N	complex1102	0.0131361
88	N	complex1007	0.019644
88	N	complex1008	0.019644
88	N	complex1009	0.019644
88	N	complex1010	0.019644
88	N	complex1016	0.019644
88	N	complex1032	0.019644
88	N	complex1117	0.019644
88	N	complex1309	0.019644
88	N	complex1310	0.019644
88	N	complex323	0.019644
88	N	complex49	0.019644
88	N	complex999	0.019644
88	N	complex1006	0.0261119
88	N	complex1115	0.0261119
88	N	complex1150	0.0261119
88	N	complex566	0.0261119
88	N	complex1228	0.0325402
88	N	complex850	0.0325402
89	N	complex1330	4.03235e-05
89	N	complex1333	0.000120515
89	N	complex1006	0.000240121
89	N	complex1050	0.000240121
89	N	complex1077	0.0131361
89	N	complex1094	0.0131361
89	N	complex1195	0.0131361
89	N	complex1329	0.0131361
89	N	complex1331	0.0131361
89	N	complex23	0.0131361
89	N	complex1007	0.019644
89	N	complex1008	0.019644
89	N	complex1009	0.019644
89	N	complex1013	0.019644
89	N	complex1014	0.019644
89	N	complex1016	0.019644
89	N	complex1056	0.019644
89	N	complex1057	0.019644
89	N	complex1058	0.019644
89	N	complex1109	0.019644
89	N	complex1111	0.019644
89	N	complex1328	0.019644
89	N	complex1332	0.019644
89	N	complex1334	0.019644
89	N	complex792	0.019644
89	N	complex793	0.019644
89	N	complex864	0.019644
89	N	complex1015	0.0261119
89	N	complex1227	0.0261119
89	N	complex790	0.0261119
89	N	complex791	0.0261119
89	N	complex1200	0.0325402
89	N	complex647	0.0325402
89	N	complex825	0.0325402
89	N	complex742	0.0389291
90	N	complex549	0.0140711
91	Y	complex1256	4.65271e-05
91	Y	complex184	0.000276888
91	Y	complex1001	0.0140711
91	Y	complex1257	0.0140711
91	Y	complex1258	0.0140711
91	Y	complex1259	0.0140711
91	Y	complex423	0.0140711
91	Y	complex641	0.0140711
91	Y	complex858	0.0140711
91	Y	complex994	0.0140711
91	Y	complex1014	0.0210372
91	Y	complex245	0.0210372
91	Y	complex321	0.0210372
91	Y	complex49	0.0210372
91	Y	complex553	0.0210372
91	Y	complex643	0.0210372
91	Y	complex764	0.0210372
91	Y	complex793	0.0210372
91	Y	complex961	0.0210372
91	Y	complex1206	0.0279573
91	Y	complex1306	0.0279573
91	Y	complex183	0.0279573
91	Y	complex4	0.0279573
91	Y	complex555	0.0279573
91	Y	complex185	0.0348317
91	Y	complex558	0.0348317
91	Y	complex182	0.0416607
91	Y	complex226	0.0416607
91	Y	complex552	0.0416607
91	Y	complex554	0.0416607
91	Y	complex992	0.0416607
91	Y	complex320	0.0484446
92	N	complex1001	0.0140711
92	N	complex858	0.0140711
92	N	complex1014	0.0210372
92	N	complex733	0.0348317
93	Y	complex1232	4.65271e-05
93	Y	complex997	4.65271e-05
93	Y	complex996	0.000139011
93	Y	complex1231	0.0140711
93	Y	complex1336	0.0140711
93	Y	complex26	0.0210372
93	Y	complex303	0.0210372
93	Y	complex995	0.0210372
93	Y	complex173	0.0279573
93	Y	complex419	0.0348317
93	Y	complex651	0.0348317
93	Y	complex652	0.0348317
93	Y	complex15	0.0416607
93	Y	complex55	0.0416607
94	N	complex1097	0.0187393
94	N	complex882	0.0187393
94	N	complex886	0.0187393
94	N	complex938	0.0187393
94	N	complex1107	0.0279834
94	N	complex1118	0.0279834
94	N	complex1121	0.0279834
94	N	complex1143	0.0279834
94	N	complex1269	0.0279834
94	N	complex1271	0.0279834
94	N	complex1276	0.0279834
94	N	complex877	0.0279834
94	N	complex878	0.0279834
94	N	complex879	0.0279834
94	N	complex880	0.0279834
94	N	complex881	0.0279834
94	N	complex884	0.0279834
94	N	complex885	0.0279834
94	N	complex888	0.0279834
94	N	complex889	0.0279834
94	N	complex890	0.0279834
94	N	complex891	0.0279834
94	N	complex893	0.0279834
94	N	complex894	0.0279834
94	N	complex895	0.0279834
94	N	complex896	0.0279834
94	N	complex898	0.0279834
94	N	complex899	0.0279834
94	N	complex1025	0.0371448
94	N	complex602	0.0371448
94	N	complex876	0.0371448
94	N	complex887	0.0371448
94	N	complex892	0.0371448
94	N	complex159	0.046224
95	Y	complex1200	2.84209e-08
95	Y	complex742	8.4748e-08
95	Y	complex1094	8.41919e-05
95	Y	complex1232	8.41919e-05
95	Y	complex1256	8.41919e-05
95	Y	complex997	8.41919e-05
95	Y	complex1014	0.000251148
95	Y	complex764	0.000251148
95	Y	complex996	0.000251148
95	Y	complex183	0.000499458
95	Y	complex184	0.000499458
95	Y	complex1211	0.00227862
95	Y	complex1001	0.0187393
95	Y	complex1071	0.0187393
95	Y	complex1084	0.0187393
95	Y	complex1092	0.0187393
95	Y	complex1101	0.0187393
95	Y	complex1105	0.0187393
95	Y	complex1195	0.0187393
95	Y	complex1231	0.0187393
95	Y	complex1257	0.0187393
95	Y	complex1258	0.0187393
95	Y	complex1259	0.0187393
95	Y	complex128	0.0187393
95	Y	complex1280	0.0187393
95	Y	complex1287	0.0187393
95	Y	complex1330	0.0187393
95	Y	complex423	0.0187393
95	Y	complex482	0.0187393
95	Y	complex507	0.0187393
95	Y	complex858	0.0187393
95	Y	complex97	0.0187393
95	Y	complex1013	0.0279834
95	Y	complex1016	0.0279834
95	Y	complex1056	0.0279834
95	Y	complex1057	0.0279834
95	Y	complex1058	0.0279834
95	Y	complex1072	0.0279834
95	Y	complex1075	0.0279834
95	Y	complex1095	0.0279834
95	Y	complex1099	0.0279834
95	Y	complex1100	0.0279834
95	Y	complex1103	0.0279834
95	Y	complex1104	0.0279834
95	Y	complex1109	0.0279834
95	Y	complex1111	0.0279834
95	Y	complex126	0.0279834
95	Y	complex1278	0.0279834
95	Y	complex1333	0.0279834
95	Y	complex249	0.0279834
95	Y	complex26	0.0279834
95	Y	complex792	0.0279834
95	Y	complex793	0.0279834
95	Y	complex840	0.0279834
95	Y	complex842	0.0279834
95	Y	complex995	0.0279834
95	Y	complex1006	0.0371448
95	Y	complex1015	0.0371448
95	Y	complex1050	0.0371448
95	Y	complex1073	0.0371448
95	Y	complex1074	0.0371448
95	Y	complex1206	0.0371448
95	Y	complex1306	0.0371448
95	Y	complex533	0.0371448
95	Y	complex790	0.0371448
95	Y	complex791	0.0371448
95	Y	complex841	0.0371448
95	Y	complex98	0.0371448
95	Y	complex1228	0.046224
95	Y	complex185	0.046224
95	Y	complex651	0.046224
95	Y	complex652	0.046224
95	Y	complex725	0.046224
95	Y	complex825	0.046224
95	Y	complex839	0.046224
96	Y	complex1256	0.0178066
96	Y	complex1259	0.0178066
96	Y	complex1336	0.0178066
96	Y	complex1161	0.0265968
96	Y	complex26	0.0265968
96	Y	complex418	0.0265968
96	Y	complex667	0.0265968
96	Y	complex1160	0.0353125
96	Y	complex173	0.0353125
96	Y	complex183	0.0353125
96	Y	complex184	0.0353125
96	Y	complex566	0.0353125
96	Y	complex1228	0.0439542
96	Y	complex185	0.0439542
96	Y	complex24	0.0439542
96	Y	complex409	0.0439542
97	N	complex1001	0.0187393
97	N	complex364	0.0187393
97	N	complex393	0.0187393
97	N	complex858	0.0187393
97	N	complex1014	0.0279834
97	N	complex245	0.0279834
97	N	complex961	0.0279834
97	N	complex725	0.046224
97	N	complex726	0.046224
