# Supplementary material for: Uncovering packaging features of co-regulated modules based on human protein interaction and transcriptional regulatory networks
Source: BMC Bioinformatics. 2010 Jul 22;11:392. doi: 10.1186/1471-2105-11-392 (PMC2914056; doi:10.1186/1471-2105-11-392)
Supplement: Additional file 6 — Complex packaging results for 'biopolymer metabolic process' module [file 1471-2105-11-392-S6.XLS]

## Sheet: moduleMMipsGenes27
Complex ID	Genes in complexes	Function category
1095	BRCA1 HDAC1 HDAC2	DNA metabolic process
544	CDC2 PARP1 POLA1 TOP1 CCNB1 RPA2 CCNA2 RPA1 POLD1 RPA3 RFC2 RFC1 POLE	DNA metabolic process
1041	FANCG FANCA RPA1 BLM FANCC TOP3A FANCB RMI1 FANCE FANCF FANCL	DNA metabolic process
246	NBN RFC4 RFC2 RFC1 BRCA1 MLH1 MSH2 MRE11A MSH6 BLM ATM RAD50	DNA metabolic process
543	PARP1 POLA1 TOP1 RPA2 LIG1 CCNA2 CDK2 RPA1 POLD1 RPA3 RFC2 RFC1 POLE	DNA metabolic process
487	PCNA DNMT1 EHMT2	DNA metabolic process
247	RFC4 RFC2 RFC1 BRCA1 MLH1 MSH2 MSH6 BLM	DNA metabolic process
1072	CSTF2 BRCA1 BARD1	RNA metabolic process
1075	BACH1 BRCA1 BARD1	regulation of nucleobase, nucleoside, nucleotide and nucleic acid metabolic process
1096	BACH1 NBN BRCA1 MRE11A TOPBP1 RAD50 RBBP8 BARD1	regulation of nucleobase, nucleoside, nucleotide and nucleic acid metabolic process
841	BRCA1 LMO4 LDB1 RBBP8	regulation of nucleobase, nucleoside, nucleotide and nucleic acid metabolic process
842	BRCA1 LMO4 RBBP8	regulation of nucleobase, nucleoside, nucleotide and nucleic acid metabolic process
1074	BRCA1 UIMC1 RBBP8 BARD1	regulation of nucleobase, nucleoside, nucleotide and nucleic acid metabolic process
1010	ESR1 JUN GRIP1	regulation of nucleobase, nucleoside, nucleotide and nucleic acid metabolic process
643	PCNA EP300 ING1	regulation of nucleobase, nucleoside, nucleotide and nucleic acid metabolic process
645	PCNA ING1	regulation of nucleobase, nucleoside, nucleotide and nucleic acid metabolic process
840	POLR2A BRCA1 BARD1	regulation of nucleobase, nucleoside, nucleotide and nucleic acid metabolic process
743	RB1 DNMT1 E2F1 HDAC1	regulation of nucleobase, nucleoside, nucleotide and nucleic acid metabolic process
709	RB1 E2F1	regulation of nucleobase, nucleoside, nucleotide and nucleic acid metabolic process
1098	BACH1 BRCA1 MLH1 MSH6 TOPBP1 BARD1	DNA repair
1073	BRCA1 CCDC98 UIMC1 BARD1	DNA repair
249	BRCA1 MSH6 RAD50	DNA repair
214	ERCC1 MSH2 ERCC4	DNA repair
43	FANCG FANCA FANCC FANCF	DNA repair
134	FANCG FANCA RPA2 RPA1 RPA3 BLM FANCC TOP3A FANCE FANCF FANCL	DNA repair
1069	H2AFX TP53BP1 MDC1	DNA repair
539	KIN PCNA RPA1	DNA repair
595	PCNA XRCC6 XRCC5	DNA repair
600	POLA1 TOP1 PCNA RPA1 POLD1 RFC1 POLD2 PRIM1 PRIM2 POLA2 POLD3 POLD4	DNA repair
601	POLA1 TOP1 PCNA RPA1 POLD1 RFC1 POLD2 PRIM1 PRIM2 POLE2 POLE POLA2 POLD3 POLD4 POLE4 POLE3	DNA repair
609	POLA1 TOP1 PCNA RPA1 POLD1 RFC1 POLD2 PRIM1 PRIM2 POLE2 POLE POLA2 POLD3 POLD4 POLE4 POLE3	DNA repair
1070	TP53BP1 MDC1 SMC1A	DNA repair
128	BRCA1 BRIP1	double-strand break repair
1071	BRCA1 RAD50	double-strand break repair
1105	BRCA1 RAD51	double-strand break repair
1101	BRCA1 VCP	double-strand break repair
98	NBN BRCA1 MRE11A RAD50	double-strand break repair
533	NBN BRCA1 MRE11A RAD50	double-strand break repair
843	NBN MRE11A ATM MDC1 RAD50 FANCD2	double-strand break repair
844	NBN MRE11A MDC1 RAD50	double-strand break repair
34	NBN MRE11A RAD50	double-strand break repair
36	NBN MRE11A RAD50	double-strand break repair
85	NBN MRE11A RAD50	double-strand break repair
193	NBN MRE11A RAD50	double-strand break repair
337	NBN MRE11A RAD50	double-strand break repair
534	NBN MRE11A RAD50	double-strand break repair
585	NBN MRE11A RAD50	double-strand break repair
1063	NBN MRE11A RAD50	double-strand break repair
345	NBN MRE11A RAD50 TRRAP	double-strand break repair
338	NBN MRE11A TERF2 RAD50	double-strand break repair
216	MLH1 MSH2 MSH6 PMS1	mismatch repair
215	MLH1 MSH2 MSH6 PMS2	mismatch repair
244	MLH1 MSH2 MSH6 PMS2	mismatch repair
234	MLH1 PMS2 EXO1	mismatch repair
237	MLH1 PMS2 EXO1	mismatch repair
217	MSH2 MSH6	mismatch repair
582	MSH2 MSH6	mismatch repair
1042	MSH2 MSH6	mismatch repair
851	MSH2 MSH6 PRKCZ	mismatch repair
218	MSH3 MSH2	mismatch repair
221	MSH3 MSH2	mismatch repair
238	PCNA MLH1 EXO1	mismatch repair
219	PCNA MLH1 MSH2 MSH6 PMS2	mismatch repair
220	PCNA MSH2 MSH6	mismatch repair
559	PCNA PAF	mismatch repair
170	MLH1 MSH2 PMS2	mismatch repair complex binding
169	PCNA MLH1 MSH2 PMS2	mismatch repair complex binding
165	PCNA MSH2 MSH6	mismatch repair complex binding
168	PCNA MSH2 MSH6	mismatch repair complex binding
97	BRCA1 BARD1	regulation of cell cycle
1099	BRCA1 BRCA2 BARD1	regulation of cell cycle
182	CCNB2 CDC2 PCNA CCNB1 CCND1 CDKN1A	regulation of cell cycle
1259	CCND1 CDK6	regulation of cell cycle
1256	CDK4 CCND1	regulation of cell cycle
184	CDK4 PCNA CCND1 CDKN1A	regulation of cell cycle
853	PCNA	regulation of cell cycle
185	PCNA CCND1 CCND3 CDKN1A CDK5	regulation of cell cycle
183	PCNA CCND1 CDK2 CDKN1A	regulation of cell cycle
186	PCNA CDKN1A	regulation of cell cycle
164	PCNA MLH1 PMS1	regulation of cell cycle
1100	BRCA1 CTBP1 RBBP8	cell cycle checkpoint
1029	NBN ATM	cell cycle checkpoint
130	FANCG FANCA RPA2 RPA1 RPA3 MLH1 BLM FANCC TOP3A RMI1 FANCE FANCF FANCL	M phase of meiotic cell cycle
1103	BRCA1 UBE2D3 BARD1	small conjugating protein ligase activity
1104	BRCA1 UBE2L3 BARD1	small conjugating protein ligase activity
1011	ESR1 JUN	negative regulation of cellular process
250	SUPT3H TADA3L TAF5L BRCA1 MSH2 MSH6 TAF10 TAF9 GCN5L2 TRRAP	regulation of transcription
1008	FOS JUN ERG	transcription factor activity
1009	FOS JUN ETS2	transcription factor activity
1007	FOS JUN NFATC2	transcription factor activity
1006	FOS JUN SMAD3 SMAD4	transcription factor activity
1016	JUN SMAD3 SMAD4	regulation of transcription from RNA polymerase II promoter
126	BRCA1 RBBP8 ZNF350	transcription from RNA polymerase II promoter
848	RPA2 RPA1 RPA3 BLM TOP3A RMI1	DNA replication
1040	RPA2 RPA1 RPA3 BLM TOP3A RMI1	DNA replication
850	TP53 MSH2 MSH6 BLM RAD51	DNA replication
1092	ABL1 BRCA1	induction of programmed cell death
1094	BRCA1 SMAD3	positive regulation of programmed cell death
