# Supplementary material for: Uncovering packaging features of co-regulated modules based on human protein interaction and transcriptional regulatory networks
Source: BMC Bioinformatics. 2010 Jul 22;11:392. doi: 10.1186/1471-2105-11-392 (PMC2914056; doi:10.1186/1471-2105-11-392)
Supplement: Additional file 7 — Pathway packaging results for all co-regulated modules. [file 1471-2105-11-392-S7.XLS]

## Sheet: Supp table7
#96 co-regulated modules and their assembled pathways, table contains pathways ID
Module ID	cancer related (Y/N)	Pathways	P-value
1	Y	hsa04910:Insulin signaling pathway	0.045067
1	Y	hsa04114:Oocyte meiosis	0.0309626
1	Y	hsa05222:Small cell lung cancer	0.0186903
1	Y	hsa05220:Chronic myeloid leukemia	0.0150723
1	Y	hsa05212:Pancreatic cancer	0.0139429
1	Y	hsa04510:Focal adhesion	0.0129761
1	Y	hsa04115:p53 signaling pathway	0.0124982
1	Y	hsa05223:Non-small cell lung cancer	0.0080111
1	Y	hsa05200:Pathways in cancer	0.00762635
1	Y	hsa04150:mTOR signaling pathway	0.00744471
1	Y	hsa04110:Cell cycle	0.00346312
1	Y	hsa04914:Progesterone-mediated oocyte maturation	0.00118191
1	Y	hsa04930:Type II diabetes mellitus	0.000198409
1	Y	hsa04960:Aldosterone-regulated sodium reabsorption	0.000131601
1	Y	hsa05215:Prostate cancer	5.55863e-05
1	Y	hsa05218:Melanoma	2.26968e-05
1	Y	hsa05214:Glioma	1.40742e-05
2	Y	hsa05012:Parkinson's disease	0.0409072
2	Y	hsa04722:Neurotrophin signaling pathway	0.00338504
2	Y	hsa05212:Pancreatic cancer	0.000703226
2	Y	hsa05016:Huntington's disease	5.37103e-05
2	Y	hsa05222:Small cell lung cancer	4.42425e-05
2	Y	hsa05210:Colorectal cancer	4.42425e-05
2	Y	hsa05200:Pathways in cancer	2.66822e-07
2	Y	hsa04210:Apoptosis	3.28725e-08
2	Y	hsa04115:p53 signaling pathway	7.28858e-09
2	Y	hsa05014:Amyotrophic lateral sclerosis (ALS)	1.55632e-09
4	Y	hsa03440:Homologous recombination	0.0101177
4	Y	hsa04114:Oocyte meiosis	0.00284399
4	Y	hsa04914:Progesterone-mediated oocyte maturation	8.9058e-05
4	Y	hsa04115:p53 signaling pathway	1.36677e-06
4	Y	hsa03410:Base excision repair	2.29278e-08
4	Y	hsa03420:Nucleotide excision repair	6.99315e-13
4	Y	hsa04110:Cell cycle	1.75008e-14
4	Y	hsa03030:DNA replication	9.63095e-16
4	Y	hsa03430:Mismatch repair	4.54049e-18
5	Y	hsa04722:Neurotrophin signaling pathway	0.000626804
5	Y	hsa05212:Pancreatic cancer	7.6524e-05
5	Y	hsa05221:Acute myeloid leukemia	3.2481e-05
5	Y	hsa05215:Prostate cancer	7.69204e-06
5	Y	hsa05200:Pathways in cancer	4.00555e-06
5	Y	hsa05220:Chronic myeloid leukemia	3.28868e-06
5	Y	hsa04062:Chemokine signaling pathway	1.1576e-06
5	Y	hsa04010:MAPK signaling pathway	8.37328e-07
5	Y	hsa04620:Toll-like receptor signaling pathway	5.48526e-07
5	Y	hsa05222:Small cell lung cancer	1.81644e-07
5	Y	hsa04622:RIG-I-like receptor signaling pathway	6.55801e-08
5	Y	hsa05120:Epithelial cell signaling in Helicobacter pylori infection	5.04013e-08
5	Y	hsa04621:NOD-like receptor signaling pathway	2.86278e-08
5	Y	hsa04623:Cytosolic DNA-sensing pathway	1.3678e-08
5	Y	hsa04662:B cell receptor signaling pathway	1.97516e-09
5	Y	hsa04210:Apoptosis	1.13656e-10
5	Y	hsa04660:T cell receptor signaling pathway	1.32682e-11
5	Y	hsa04920:Adipocytokine signaling pathway	1.30973e-11
6	N	hsa04622:RIG-I-like receptor signaling pathway	0.00385814
6	N	hsa04621:NOD-like receptor signaling pathway	5.83636e-05
6	N	hsa04210:Apoptosis	2.69154e-06
7	N	hsa04916:Melanogenesis	0.00534888
8	Y	hsa04350:TGF-beta signaling pathway	0.049239
8	Y	hsa05212:Pancreatic cancer	0.0349071
8	Y	hsa05218:Melanoma	0.0340212
8	Y	hsa05214:Glioma	0.0272707
8	Y	hsa05223:Non-small cell lung cancer	0.020431
8	Y	hsa05219:Bladder cancer	0.0126635
8	Y	hsa05200:Pathways in cancer	0.00933588
8	Y	hsa05220:Chronic myeloid leukemia	0.00338649
8	Y	hsa04115:p53 signaling pathway	0.00256055
8	Y	hsa05215:Prostate cancer	0.000417982
8	Y	hsa05222:Small cell lung cancer	0.000334786
8	Y	hsa04114:Oocyte meiosis	6.6751e-05
8	Y	hsa04914:Progesterone-mediated oocyte maturation	8.69249e-07
8	Y	hsa04110:Cell cycle	7.88846e-25
9	N	hsa05200:Pathways in cancer	8.01703e-05
9	N	hsa04010:MAPK signaling pathway	2.48855e-05
9	N	hsa05212:Pancreatic cancer	2.39976e-05
9	N	hsa05221:Acute myeloid leukemia	1.00963e-05
9	N	hsa04722:Neurotrophin signaling pathway	8.75459e-06
9	N	hsa04062:Chemokine signaling pathway	3.16047e-06
9	N	hsa05215:Prostate cancer	1.69091e-06
9	N	hsa05222:Small cell lung cancer	1.26601e-06
9	N	hsa05220:Chronic myeloid leukemia	7.16278e-07
9	N	hsa05120:Epithelial cell signaling in Helicobacter pylori infection	4.36639e-07
9	N	hsa04620:Toll-like receptor signaling pathway	8.11278e-08
9	N	hsa04210:Apoptosis	3.28725e-08
9	N	hsa04622:RIG-I-like receptor signaling pathway	9.50298e-09
9	N	hsa04621:NOD-like receptor signaling pathway	4.12302e-09
9	N	hsa04623:Cytosolic DNA-sensing pathway	1.96058e-09
9	N	hsa04662:B cell receptor signaling pathway	1.82691e-10
9	N	hsa04920:Adipocytokine signaling pathway	8.07175e-11
9	N	hsa04660:T cell receptor signaling pathway	3.76172e-11
10	Y	hsa05212:Pancreatic cancer	0.0318697
10	Y	hsa05218:Melanoma	0.031057
10	Y	hsa05214:Glioma	0.0248693
10	Y	hsa05223:Non-small cell lung cancer	0.0186105
10	Y	hsa03030:DNA replication	0.00854701
10	Y	hsa05215:Prostate cancer	0.00476343
10	Y	hsa05220:Chronic myeloid leukemia	0.00293357
10	Y	hsa05200:Pathways in cancer	0.000162413
10	Y	hsa04914:Progesterone-mediated oocyte maturation	1.56289e-05
10	Y	hsa05222:Small cell lung cancer	5.46744e-07
10	Y	hsa04115:p53 signaling pathway	7.43988e-11
10	Y	hsa04110:Cell cycle	1.5353e-25
11	N	hsa04670:Leukocyte transendothelial migration	1.25169e-07
12	N	hsa04010:MAPK signaling pathway	7.40768e-06
13	Y	hsa05215:Prostate cancer	0.0178392
13	Y	hsa05210:Colorectal cancer	0.000859204
13	Y	hsa05222:Small cell lung cancer	0.000859204
13	Y	hsa05220:Chronic myeloid leukemia	0.000616257
13	Y	hsa05016:Huntington's disease	0.000601445
13	Y	hsa04722:Neurotrophin signaling pathway	0.000143319
13	Y	hsa04210:Apoptosis	9.41403e-07
13	Y	hsa05200:Pathways in cancer	1.087e-07
13	Y	hsa05014:Amyotrophic lateral sclerosis (ALS)	7.60523e-08
13	Y	hsa04115:p53 signaling pathway	3.96611e-09
14	Y	hsa05220:Chronic myeloid leukemia	0.0225369
14	Y	hsa05212:Pancreatic cancer	0.0208723
14	Y	hsa04114:Oocyte meiosis	0.00449216
14	Y	hsa05200:Pathways in cancer	0.00261615
14	Y	hsa05215:Prostate cancer	0.00246127
14	Y	hsa04914:Progesterone-mediated oocyte maturation	0.00223085
14	Y	hsa05222:Small cell lung cancer	0.00208505
14	Y	hsa04115:p53 signaling pathway	0.00113095
14	Y	hsa04110:Cell cycle	2.43159e-11
15	Y	hsa04110:Cell cycle	0.0336793
15	Y	hsa04722:Neurotrophin signaling pathway	0.0331838
15	Y	hsa04660:T cell receptor signaling pathway	0.0256746
15	Y	hsa04620:Toll-like receptor signaling pathway	0.0226463
15	Y	hsa05215:Prostate cancer	0.0178392
15	Y	hsa05210:Colorectal cancer	0.0159847
15	Y	hsa05222:Small cell lung cancer	0.0159847
15	Y	hsa05200:Pathways in cancer	0.00555841
15	Y	hsa05220:Chronic myeloid leukemia	0.000616257
15	Y	hsa05212:Pancreatic cancer	0.000546481
15	Y	hsa04010:MAPK signaling pathway	6.42998e-07
16	N	hsa04650:Natural killer cell mediated cytotoxicity	0.0216707
16	N	hsa05416:Viral myocarditis	0.00649544
16	N	hsa04810:Regulation of actin cytoskeleton	0.00518192
16	N	hsa04514:Cell adhesion molecules (CAMs)	0.00128088
16	N	hsa04670:Leukocyte transendothelial migration	0.000924054
16	N	hsa04610:Complement and coagulation cascades	0.000189506
17	Y	hsa05216:Thyroid cancer	0.0447542
17	Y	hsa05200:Pathways in cancer	0.0116732
18	N	hsa05220:Chronic myeloid leukemia	0.0199077
18	N	hsa05212:Pancreatic cancer	0.0184302
18	N	hsa00190:Oxidative phosphorylation	0.00593138
18	N	hsa05215:Prostate cancer	0.00202526
18	N	hsa05210:Colorectal cancer	0.00171443
18	N	hsa04260:Cardiac muscle contraction	0.0013835
18	N	hsa05010:Alzheimer's disease	3.89812e-06
18	N	hsa04210:Apoptosis	3.42763e-06
18	N	hsa05200:Pathways in cancer	1.18926e-06
18	N	hsa04115:p53 signaling pathway	9.97899e-07
18	N	hsa05012:Parkinson's disease	9.40448e-07
18	N	hsa05014:Amyotrophic lateral sclerosis (ALS)	2.8161e-07
18	N	hsa05222:Small cell lung cancer	7.54298e-08
18	N	hsa05016:Huntington's disease	1.09998e-08
19	N	hsa05200:Pathways in cancer	0.0469008
19	N	hsa04910:Insulin signaling pathway	0.045067
19	N	hsa04660:T cell receptor signaling pathway	0.0299277
19	N	hsa04620:Toll-like receptor signaling pathway	0.0264216
19	N	hsa04012:ErbB signaling pathway	0.0199711
19	N	hsa05210:Colorectal cancer	0.0186903
19	N	hsa04662:B cell receptor signaling pathway	0.0150723
19	N	hsa04370:VEGF signaling pathway	0.0150723
19	N	hsa05220:Chronic myeloid leukemia	0.0150723
19	N	hsa05212:Pancreatic cancer	0.0139429
19	N	hsa05221:Acute myeloid leukemia	0.00920073
19	N	hsa05213:Endometrial cancer	0.00744471
19	N	hsa05215:Prostate cancer	0.00130571
19	N	hsa04722:Neurotrophin signaling pathway	0.000203126
19	N	hsa04010:MAPK signaling pathway	1.58079e-09
20	N	hsa04020:Calcium signaling pathway	0.0111189
20	N	hsa04916:Melanogenesis	0.00361167
21	Y	hsa04010:MAPK signaling pathway	0.0407366
21	Y	hsa04660:T cell receptor signaling pathway	0.0391959
21	Y	hsa04060:Cytokine-cytokine receptor interaction	0.0388272
21	Y	hsa04620:Toll-like receptor signaling pathway	0.0346659
21	Y	hsa04666:Fc gamma R-mediated phagocytosis	0.0309633
21	Y	hsa05215:Prostate cancer	0.0274338
21	Y	hsa05210:Colorectal cancer	0.0246294
21	Y	hsa04664:Fc epsilon RI signaling pathway	0.0214339
21	Y	hsa04662:B cell receptor signaling pathway	0.0199077
21	Y	hsa04920:Adipocytokine signaling pathway	0.0160785
21	Y	hsa05214:Glioma	0.0142992
21	Y	hsa05221:Acute myeloid leukemia	0.012206
21	Y	hsa04650:Natural killer cell mediated cytotoxicity	0.00632107
21	Y	hsa04960:Aldosterone-regulated sodium reabsorption	0.00623262
21	Y	hsa04012:ErbB signaling pathway	0.00189701
21	Y	hsa05220:Chronic myeloid leukemia	0.00123456
21	Y	hsa05223:Non-small cell lung cancer	0.000470729
21	Y	hsa05213:Endometrial cancer	0.000420905
21	Y	hsa05200:Pathways in cancer	0.000209301
21	Y	hsa04510:Focal adhesion	0.000199414
21	Y	hsa04062:Chemokine signaling pathway	0.000141759
21	Y	hsa04210:Apoptosis	9.45105e-05
21	Y	hsa05211:Renal cell carcinoma	4.01032e-05
21	Y	hsa04930:Type II diabetes mellitus	8.12024e-06
21	Y	hsa04630:Jak-STAT signaling pathway	1.12014e-07
21	Y	hsa04910:Insulin signaling pathway	4.2908e-08
21	Y	hsa04722:Neurotrophin signaling pathway	5.5657e-10
22	Y	hsa04520:Adherens junction	0.0466425
22	Y	hsa04020:Calcium signaling pathway	0.0434156
22	Y	hsa05213:Endometrial cancer	0.0226259
22	Y	hsa04650:Natural killer cell mediated cytotoxicity	0.0211326
22	Y	hsa04672:Intestinal immune network for IgA production	0.0202315
22	Y	hsa05219:Bladder cancer	0.0150985
22	Y	hsa05215:Prostate cancer	0.00712542
22	Y	hsa04664:Fc epsilon RI signaling pathway	0.00493041
22	Y	hsa05220:Chronic myeloid leukemia	0.00441507
22	Y	hsa04144:Endocytosis	0.00116184
22	Y	hsa05212:Pancreatic cancer	0.000266987
22	Y	hsa04510:Focal adhesion	0.000203318
22	Y	hsa05214:Glioma	0.000158819
22	Y	hsa05223:Non-small cell lung cancer	8.66291e-05
22	Y	hsa05200:Pathways in cancer	5.73052e-05
22	Y	hsa04060:Cytokine-cytokine receptor interaction	1.1134e-05
22	Y	hsa04630:Jak-STAT signaling pathway	1.02243e-08
22	Y	hsa04012:ErbB signaling pathway	5.54494e-11
23	Y	hsa04020:Calcium signaling pathway	0.0111189
24	Y	hsa05200:Pathways in cancer	0.0297677
24	Y	hsa04660:T cell receptor signaling pathway	0.0216926
24	Y	hsa04012:ErbB signaling pathway	0.0143976
24	Y	hsa04520:Adherens junction	0.0113947
24	Y	hsa05220:Chronic myeloid leukemia	0.000467134
24	Y	hsa04910:Insulin signaling pathway	0.000135677
24	Y	hsa04630:Jak-STAT signaling pathway	9.83054e-06
25	N	hsa04610:Complement and coagulation cascades	0.00614341
25	N	hsa04614:Renin-angiotensin system	1.06674e-08
26	N	hsa04514:Cell adhesion molecules (CAMs)	0.00387773
27	Y	hsa05212:Pancreatic cancer	0.0184302
27	Y	hsa03420:Nucleotide excision repair	0.0071537
27	Y	hsa03030:DNA replication	0.00482941
27	Y	hsa05200:Pathways in cancer	0.00189762
27	Y	hsa05210:Colorectal cancer	0.00171443
27	Y	hsa03440:Homologous recombination	6.51083e-05
27	Y	hsa04110:Cell cycle	2.04247e-05
27	Y	hsa03430:Mismatch repair	3.46945e-09
28	Y	hsa05222:Small cell lung cancer	0.02785
28	Y	hsa04520:Adherens junction	0.0236766
28	Y	hsa04510:Focal adhesion	0.0232894
28	Y	hsa05220:Chronic myeloid leukemia	0.0225369
28	Y	hsa05218:Melanoma	0.0203297
28	Y	hsa05216:Thyroid cancer	0.00358685
28	Y	hsa04110:Cell cycle	2.91263e-05
28	Y	hsa05217:Basal cell carcinoma	2.02525e-05
28	Y	hsa04916:Melanogenesis	9.31489e-06
28	Y	hsa05215:Prostate cancer	5.50534e-06
28	Y	hsa05210:Colorectal cancer	4.13219e-06
28	Y	hsa05200:Pathways in cancer	1.3271e-07
28	Y	hsa05213:Endometrial cancer	6.29928e-09
28	Y	hsa04310:Wnt signaling pathway	1.35718e-10
29	Y	hsa05200:Pathways in cancer	0.00765824
29	Y	hsa05215:Prostate cancer	0.00600815
29	Y	hsa04012:ErbB signaling pathway	0.00574723
29	Y	hsa05213:Endometrial cancer	0.00208463
30	N	hsa05330:Allograft rejection	0.00170062
30	N	hsa04660:T cell receptor signaling pathway	0.000713138
30	N	hsa04640:Hematopoietic cell lineage	0.000364585
30	N	hsa04060:Cytokine-cytokine receptor interaction	1.30343e-06
30	N	hsa04630:Jak-STAT signaling pathway	7.31588e-10
31	N	hsa04810:Regulation of actin cytoskeleton	0.0238498
31	N	hsa05416:Viral myocarditis	0.00278088
31	N	hsa04650:Natural killer cell mediated cytotoxicity	0.000330294
31	N	hsa04514:Cell adhesion molecules (CAMs)	0.000322989
31	N	hsa04670:Leukocyte transendothelial migration	0.000231558
32	N	hsa04060:Cytokine-cytokine receptor interaction	0.000205333
32	N	hsa04630:Jak-STAT signaling pathway	1.64391e-05
33	Y	hsa05216:Thyroid cancer	0.0447542
33	Y	hsa04662:B cell receptor signaling pathway	0.000163688
34	Y	hsa04062:Chemokine signaling pathway	0.0325457
34	Y	hsa04310:Wnt signaling pathway	0.0218077
34	Y	hsa04722:Neurotrophin signaling pathway	0.0150023
34	Y	hsa05200:Pathways in cancer	0.0116732
34	Y	hsa04660:T cell receptor signaling pathway	0.0115116
34	Y	hsa04620:Toll-like receptor signaling pathway	0.0101171
34	Y	hsa05215:Prostate cancer	0.00792005
34	Y	hsa04210:Apoptosis	0.00757808
34	Y	hsa05222:Small cell lung cancer	0.0070783
34	Y	hsa05220:Chronic myeloid leukemia	0.00567483
34	Y	hsa04662:B cell receptor signaling pathway	0.00567483
34	Y	hsa04622:RIG-I-like receptor signaling pathway	0.00509787
34	Y	hsa05120:Epithelial cell signaling in Helicobacter pylori infection	0.0046843
34	Y	hsa04920:Adipocytokine signaling pathway	0.00455012
34	Y	hsa04621:NOD-like receptor signaling pathway	0.00390697
34	Y	hsa04623:Cytosolic DNA-sensing pathway	0.00308514
35	Y	hsa04650:Natural killer cell mediated cytotoxicity	0.0438624
35	Y	hsa04916:Melanogenesis	0.0254535
35	Y	hsa04540:Gap junction	0.0208453
35	Y	hsa04914:Progesterone-mediated oocyte maturation	0.0195401
35	Y	hsa04370:VEGF signaling pathway	0.0150723
35	Y	hsa04662:B cell receptor signaling pathway	0.0150723
35	Y	hsa05218:Melanoma	0.0135751
35	Y	hsa05211:Renal cell carcinoma	0.0132117
35	Y	hsa04730:Long-term depression	0.0128527
35	Y	hsa04720:Long-term potentiation	0.0124982
35	Y	hsa04115:p53 signaling pathway	0.0124982
35	Y	hsa05214:Glioma	0.0107925
35	Y	hsa05223:Non-small cell lung cancer	0.0080111
35	Y	hsa05014:Amyotrophic lateral sclerosis (ALS)	0.00772552
35	Y	hsa05213:Endometrial cancer	0.00744471
35	Y	hsa05219:Bladder cancer	0.00490419
35	Y	hsa04910:Insulin signaling pathway	0.00430589
35	Y	hsa04660:T cell receptor signaling pathway	0.002282
35	Y	hsa04912:GnRH signaling pathway	0.00172553
35	Y	hsa05215:Prostate cancer	0.00130571
35	Y	hsa04510:Focal adhesion	0.00127891
35	Y	hsa04210:Apoptosis	0.00122231
35	Y	hsa04012:ErbB signaling pathway	0.00122231
35	Y	hsa05220:Chronic myeloid leukemia	0.000792665
35	Y	hsa05212:Pancreatic cancer	0.000703226
35	Y	hsa05221:Acute myeloid leukemia	0.000371457
35	Y	hsa04010:MAPK signaling pathway	0.000349278
35	Y	hsa04664:Fc epsilon RI signaling pathway	3.29889e-05
35	Y	hsa04722:Neurotrophin signaling pathway	8.75459e-06
35	Y	hsa05210:Colorectal cancer	2.65556e-08
35	Y	hsa05200:Pathways in cancer	9.87345e-09
36	Y	hsa05215:Prostate cancer	0.034702
36	Y	hsa04621:NOD-like receptor signaling pathway	0.0242392
37	Y	hsa04350:TGF-beta signaling pathway	0.0297241
37	Y	hsa04914:Progesterone-mediated oocyte maturation	0.0290938
37	Y	hsa05212:Pancreatic cancer	0.0208723
37	Y	hsa05218:Melanoma	0.0203297
37	Y	hsa05214:Glioma	0.0162127
37	Y	hsa05223:Non-small cell lung cancer	0.0120765
37	Y	hsa04630:Jak-STAT signaling pathway	0.0116176
37	Y	hsa04310:Wnt signaling pathway	0.0108187
37	Y	hsa05220:Chronic myeloid leukemia	0.00150342
37	Y	hsa05215:Prostate cancer	0.00013591
37	Y	hsa05200:Pathways in cancer	2.24581e-06
37	Y	hsa05222:Small cell lung cancer	1.19101e-07
37	Y	hsa04115:p53 signaling pathway	3.29573e-08
37	Y	hsa04110:Cell cycle	3.3365e-19
38	Y	hsa04664:Fc epsilon RI signaling pathway	0.0440176
38	Y	hsa05220:Chronic myeloid leukemia	0.0409928
38	Y	hsa04920:Adipocytokine signaling pathway	0.0333455
38	Y	hsa04910:Insulin signaling pathway	0.0194824
38	Y	hsa04930:Type II diabetes mellitus	0.0171732
38	Y	hsa04722:Neurotrophin signaling pathway	0.0155374
38	Y	hsa04960:Aldosterone-regulated sodium reabsorption	0.0132321
38	Y	hsa04660:T cell receptor signaling pathway	0.0106961
38	Y	hsa04650:Natural killer cell mediated cytotoxicity	0.00226877
38	Y	hsa04060:Cytokine-cytokine receptor interaction	0.000654851
38	Y	hsa04640:Hematopoietic cell lineage	0.000442174
38	Y	hsa04662:B cell receptor signaling pathway	0.000261136
38	Y	hsa04630:Jak-STAT signaling pathway	6.38868e-09
39	N	hsa04012:ErbB signaling pathway	0.0370736
39	N	hsa05200:Pathways in cancer	0.00461137
39	N	hsa05216:Thyroid cancer	0.00454105
39	N	hsa03320:PPAR signaling pathway	0.00168644
39	N	hsa04920:Adipocytokine signaling pathway	0.0015488
39	N	hsa04010:MAPK signaling pathway	1.43911e-06
40	N	hsa04114:Oocyte meiosis	0.0356208
40	N	hsa04010:MAPK signaling pathway	0.03387
40	N	hsa04912:GnRH signaling pathway	0.0287768
40	N	hsa05414:Dilated cardiomyopathy	0.0255833
40	N	hsa05410:Hypertrophic cardiomyopathy (HCM)	0.0220593
40	N	hsa04722:Neurotrophin signaling pathway	0.00423213
42	N	hsa04514:Cell adhesion molecules (CAMs)	0.0169015
42	N	hsa04612:Antigen processing and presentation	0.000221407
42	N	hsa04640:Hematopoietic cell lineage	5.07178e-06
42	N	hsa04660:T cell receptor signaling pathway	2.09763e-07
42	N	hsa05340:Primary immunodeficiency	1.29169e-07
43	N	hsa04610:Complement and coagulation cascades	3.10689e-08
44	N	hsa04514:Cell adhesion molecules (CAMs)	0.0169015
44	N	hsa04670:Leukocyte transendothelial migration	0.0136446
44	N	hsa04810:Regulation of actin cytoskeleton	0.000190299
44	N	hsa04510:Focal adhesion	4.66932e-06
45	N	hsa05215:Prostate cancer	0.0274338
45	N	hsa05212:Pancreatic cancer	0.0184302
45	N	hsa04621:NOD-like receptor signaling pathway	0.0138688
45	N	hsa04722:Neurotrophin signaling pathway	0.00519682
45	N	hsa05012:Parkinson's disease	0.000421606
45	N	hsa05010:Alzheimer's disease	7.3666e-05
45	N	hsa05416:Viral myocarditis	4.24234e-05
45	N	hsa05210:Colorectal cancer	2.8781e-06
45	N	hsa05222:Small cell lung cancer	2.8781e-06
45	N	hsa05200:Pathways in cancer	1.18926e-06
45	N	hsa05016:Huntington's disease	1.09998e-08
45	N	hsa04210:Apoptosis	3.79649e-13
45	N	hsa05014:Amyotrophic lateral sclerosis (ALS)	3.38446e-15
45	N	hsa04115:p53 signaling pathway	2.61101e-16
47	N	hsa04060:Cytokine-cytokine receptor interaction	0.00240814
47	N	hsa04630:Jak-STAT signaling pathway	1.18833e-05
48	Y	hsa05200:Pathways in cancer	0.00459436
48	Y	hsa05222:Small cell lung cancer	0.00387438
52	N	hsa04662:B cell receptor signaling pathway	0.0292838
54	N	hsa04914:Progesterone-mediated oocyte maturation	0.0140832
54	N	hsa04612:Antigen processing and presentation	0.0131587
54	N	hsa04110:Cell cycle	0.000100484
55	Y	hsa03430:Mismatch repair	2.79696e-06
56	Y	hsa04630:Jak-STAT signaling pathway	0.0423904
56	Y	hsa04310:Wnt signaling pathway	0.0404141
56	Y	hsa05215:Prostate cancer	0.0150355
56	Y	hsa04350:TGF-beta signaling pathway	0.0143976
56	Y	hsa05220:Chronic myeloid leukemia	0.0108322
56	Y	hsa05200:Pathways in cancer	0.00390163
56	Y	hsa05222:Small cell lung cancer	2.09424e-05
56	Y	hsa04115:p53 signaling pathway	8.99785e-06
56	Y	hsa04110:Cell cycle	1.65416e-11
57	N	hsa05010:Alzheimer's disease	6.44337e-05
57	N	hsa04310:Wnt signaling pathway	4.76798e-05
58	N	hsa04910:Insulin signaling pathway	0.0328929
58	N	hsa05200:Pathways in cancer	0.0297677
58	N	hsa04520:Adherens junction	0.0113947
58	N	hsa04510:Focal adhesion	0.00793594
58	N	hsa05214:Glioma	0.00773234
58	N	hsa04722:Neurotrophin signaling pathway	0.00202389
58	N	hsa04012:ErbB signaling pathway	5.56629e-07
59	Y	hsa04062:Chemokine signaling pathway	0.0183009
59	Y	hsa04144:Endocytosis	0.0177452
59	Y	hsa04660:T cell receptor signaling pathway	0.00634076
59	Y	hsa05212:Pancreatic cancer	0.00285882
59	Y	hsa04920:Adipocytokine signaling pathway	0.00247948
59	Y	hsa04060:Cytokine-cytokine receptor interaction	0.00240814
59	Y	hsa05221:Acute myeloid leukemia	0.00186254
59	Y	hsa04630:Jak-STAT signaling pathway	1.18833e-05
60	N	hsa04060:Cytokine-cytokine receptor interaction	0.0467717
60	N	hsa04630:Jak-STAT signaling pathway	0.000888516
61	Y	hsa05215:Prostate cancer	0.0150355
61	Y	hsa05210:Colorectal cancer	0.0134638
61	Y	hsa05213:Endometrial cancer	0.00531855
61	Y	hsa04310:Wnt signaling pathway	0.00355436
61	Y	hsa04330:Notch signaling pathway	2.01715e-06
61	Y	hsa05010:Alzheimer's disease	4.00513e-07
62	Y	hsa05219:Bladder cancer	0.0245795
62	Y	hsa05200:Pathways in cancer	0.0119143
63	N	hsa03420:Nucleotide excision repair	0.0341749
63	N	hsa03030:DNA replication	0.0280275
63	N	hsa03440:Homologous recombination	0.0218507
63	N	hsa03430:Mismatch repair	0.0179753
64	Y	hsa04630:Jak-STAT signaling pathway	0.000888516
66	Y	hsa04514:Cell adhesion molecules (CAMs)	0.0128937
66	Y	hsa04660:T cell receptor signaling pathway	0.000306529
66	Y	hsa04640:Hematopoietic cell lineage	0.00015569
66	Y	hsa04612:Antigen processing and presentation	0.000140029
66	Y	hsa05340:Primary immunodeficiency	1.02634e-05
68	Y	hsa04510:Focal adhesion	0.0286349
68	Y	hsa04370:VEGF signaling pathway	0.00429704
68	Y	hsa04020:Calcium signaling pathway	0.00128746
70	N	hsa04620:Toll-like receptor signaling pathway	0.000585783
70	N	hsa04622:RIG-I-like receptor signaling pathway	0.000206358
70	N	hsa04060:Cytokine-cytokine receptor interaction	3.71454e-05
70	N	hsa04630:Jak-STAT signaling pathway	5.67678e-08
72	N	hsa04114:Oocyte meiosis	0.0151172
72	N	hsa04914:Progesterone-mediated oocyte maturation	9.01151e-06
72	N	hsa04110:Cell cycle	1.54865e-08
74	N	hsa03320:PPAR signaling pathway	2.34594e-05
75	N	hsa05330:Allograft rejection	0.0485453
75	N	hsa04062:Chemokine signaling pathway	0.025007
75	N	hsa04660:T cell receptor signaling pathway	0.00875445
75	N	hsa04060:Cytokine-cytokine receptor interaction	0.00405437
75	N	hsa04622:RIG-I-like receptor signaling pathway	0.00385814
75	N	hsa05120:Epithelial cell signaling in Helicobacter pylori infection	0.00354375
75	N	hsa04621:NOD-like receptor signaling pathway	0.00295337
75	N	hsa04623:Cytosolic DNA-sensing pathway	0.00232999
75	N	hsa04630:Jak-STAT signaling pathway	0.000888516
75	N	hsa04620:Toll-like receptor signaling pathway	0.000251265
76	N	hsa05222:Small cell lung cancer	0.0487528
76	N	hsa03320:PPAR signaling pathway	0.0401659
76	N	hsa05223:Non-small cell lung cancer	0.0315274
77	N	hsa05200:Pathways in cancer	0.00765824
77	N	hsa04510:Focal adhesion	0.00189303
77	N	hsa04512:ECM-receptor interaction	2.33649e-06
78	N	hsa04310:Wnt signaling pathway	0.0218077
78	N	hsa05211:Renal cell carcinoma	0.00495818
78	N	hsa04610:Complement and coagulation cascades	0.00482032
78	N	hsa05200:Pathways in cancer	0.000966725
78	N	hsa04110:Cell cycle	0.000742063
78	N	hsa04350:TGF-beta signaling pathway	0.000254658
78	N	hsa05220:Chronic myeloid leukemia	0.000163688
78	N	hsa05212:Pancreatic cancer	0.000144897
78	N	hsa05210:Colorectal cancer	4.61418e-06
81	Y	hsa04062:Chemokine signaling pathway	0.0192452
81	Y	hsa05221:Acute myeloid leukemia	0.0138483
81	Y	hsa04060:Cytokine-cytokine receptor interaction	1.86153e-08
81	Y	hsa04630:Jak-STAT signaling pathway	3.76981e-20
82	N	hsa05010:Alzheimer's disease	0.0251833
82	N	hsa04142:Lysosome	0.013424
84	N	hsa00260:Glycine, serine and threonine metabolism	0.0121567
85	N	hsa04650:Natural killer cell mediated cytotoxicity	0.0377495
85	N	hsa04350:TGF-beta signaling pathway	0.0170867
85	N	hsa04210:Apoptosis	0.0170867
85	N	hsa05212:Pancreatic cancer	0.011906
85	N	hsa04940:Type I diabetes mellitus	0.00417147
85	N	hsa05330:Allograft rejection	0.00307641
85	N	hsa04060:Cytokine-cytokine receptor interaction	0.00245431
85	N	hsa04660:T cell receptor signaling pathway	0.00178279
85	N	hsa04062:Chemokine signaling pathway	0.000695206
85	N	hsa04622:RIG-I-like receptor signaling pathway	0.000524411
85	N	hsa04920:Adipocytokine signaling pathway	0.000441893
85	N	hsa04621:NOD-like receptor signaling pathway	0.000351201
85	N	hsa04620:Toll-like receptor signaling pathway	6.42328e-05
85	N	hsa04630:Jak-STAT signaling pathway	5.78581e-07
86	N	hsa05016:Huntington's disease	0.0170161
87	Y	hsa04012:ErbB signaling pathway	0.0199711
87	Y	hsa05212:Pancreatic cancer	0.0139429
87	Y	hsa05218:Melanoma	0.0135751
87	Y	hsa05214:Glioma	0.0107925
87	Y	hsa04310:Wnt signaling pathway	0.00589775
87	Y	hsa05219:Bladder cancer	0.00490419
87	Y	hsa05215:Prostate cancer	0.00130571
87	Y	hsa05222:Small cell lung cancer	0.00110369
87	Y	hsa05220:Chronic myeloid leukemia	2.82304e-05
87	Y	hsa04115:p53 signaling pathway	1.91052e-05
87	Y	hsa05200:Pathways in cancer	5.33856e-06
87	Y	hsa04630:Jak-STAT signaling pathway	1.04755e-06
87	Y	hsa04110:Cell cycle	6.9643e-09
88	N	hsa04510:Focal adhesion	0.046604
88	N	hsa04722:Neurotrophin signaling pathway	0.0189835
88	N	hsa05200:Pathways in cancer	0.0166837
88	N	hsa05222:Small cell lung cancer	0.00900351
89	N	hsa04320:Dorso-ventral axis formation	0.0481323
89	N	hsa05200:Pathways in cancer	0.0227133
89	N	hsa05210:Colorectal cancer	0.0111344
89	N	hsa04520:Adherens junction	0.00941473
89	N	hsa04010:MAPK signaling pathway	3.48415e-06
91	Y	hsa04012:ErbB signaling pathway	0.0143976
91	Y	hsa05222:Small cell lung cancer	0.0134638
91	Y	hsa05220:Chronic myeloid leukemia	0.0108322
91	Y	hsa05214:Glioma	0.00773234
91	Y	hsa05223:Non-small cell lung cancer	0.00572616
91	Y	hsa04916:Melanogenesis	0.00105455
91	Y	hsa05215:Prostate cancer	0.000772665
91	Y	hsa04020:Calcium signaling pathway	0.000378269
91	Y	hsa05200:Pathways in cancer	0.000362059
91	Y	hsa04720:Long-term potentiation	0.000349594
91	Y	hsa04310:Wnt signaling pathway	0.00020959
91	Y	hsa04110:Cell cycle	3.4015e-06
93	Y	hsa05221:Acute myeloid leukemia	0.00437271
93	Y	hsa05200:Pathways in cancer	0.00165209
93	Y	hsa04630:Jak-STAT signaling pathway	5.67678e-08
95	Y	hsa04012:ErbB signaling pathway	0.0262968
95	Y	hsa04115:p53 signaling pathway	0.0165377
95	Y	hsa05213:Endometrial cancer	0.00989175
95	Y	hsa04310:Wnt signaling pathway	0.00898316
95	Y	hsa05219:Bladder cancer	0.00653312
95	Y	hsa05215:Prostate cancer	0.00202526
95	Y	hsa05210:Colorectal cancer	0.00171443
95	Y	hsa05212:Pancreatic cancer	0.00109623
95	Y	hsa05220:Chronic myeloid leukemia	5.26998e-05
95	Y	hsa04350:TGF-beta signaling pathway	3.42763e-06
95	Y	hsa05222:Small cell lung cancer	2.8781e-06
95	Y	hsa05200:Pathways in cancer	1.18926e-06
95	Y	hsa04110:Cell cycle	1.08615e-11
96	Y	hsa04660:T cell receptor signaling pathway	0.0441859
96	Y	hsa04640:Hematopoietic cell lineage	0.0290938
96	Y	hsa05200:Pathways in cancer	0.00261615
96	Y	hsa04062:Chemokine signaling pathway	0.00227685
96	Y	hsa05220:Chronic myeloid leukemia	0.00150342
96	Y	hsa05212:Pancreatic cancer	0.00133555
96	Y	hsa05221:Acute myeloid leukemia	2.50509e-05
96	Y	hsa04060:Cytokine-cytokine receptor interaction	6.82291e-06
96	Y	hsa04630:Jak-STAT signaling pathway	5.67944e-14
97	N	hsa04912:GnRH signaling pathway	0.0213983
97	N	hsa04012:ErbB signaling pathway	0.0170867
97	N	hsa05214:Glioma	0.00920515
